# Supplementary material for: 2-(3,5-Di-tert-butyl-4-hydroxy­benzyl­sulfan­yl)nicotinic acid
Source: Acta Crystallogr Sect E Struct Rep Online. 2008 Aug 16;64(Pt 9):o1778. doi: 10.1107/S1600536808026056 (PMC2960523; doi:10.1107/S1600536808026056)
Supplement: Supplementary file 1 [file e-64-o1778-sup1.cif]

##############################################################################
###                                                                        ###
###        Electronic paper (Acta Crystallographica Section E)             ###
###                                                                        ###
##############################################################################
#                                                                            #
# This CIF contains the data in a paper accepted for publication in Acta     #
# Crystallographica Section E. It conforms to the requirements of Notes      #
# for Authors for Section E, and has been peer reviewed under the auspices   #
# of the IUCr Commission on Journals.                                        #
#                                                                            #
# Full details of the Crystallographic Information File format               #
# are given in the paper "The Crystallographic Information File (CIF):       #
# a New Standard Archive File for Crystallography" by S. R. Hall, F. H.      #
# Allen and I. D. Brown [Acta Cryst. (1991), A47, 655-685].                  #
#                                                                            #
# The current version of the core CIF dictionary is obtainable from          #
# ftp://ftp.iucr.org/pub/cif_core.dic. The current version number is 2.4.    #
#                                                                            #
# Software is freely available for graphical display of the structure(s) in  #
# this CIF.  For information consult the CIF home page http://www.iucr.org/  #
# cif/home.html                                                              #
#                                                                            #
# This file may be used for bona fide research purposes within the           #
# scientific community so long as proper attribution is given to the journal # 
# article from which it was obtained.                                        #
#                                                                            #
##############################################################################
                                             
data_global
_audit_creation_method     SHELXL-97
_journal_date_recd_electronic     2008-08-11
_journal_date_accepted     2008-08-13
_journal_name_full     'Acta Crystallographica, Section E'
_journal_year     2008
_journal_volume     64
_journal_issue      9
_journal_page_first     o1778
_journal_page_last     o1778
_journal_paper_category     QO
_journal_coeditor_code     TK2295
_publ_contact_author
;
     Dr. Seik Weng Ng
     Department of Chemistry
     University of Malaya
     50603 Kuala Lumpur
     Malaysia
;
_publ_contact_author_email     seikweng@um.edu.my
_publ_contact_author_fax     '03 7967 4193'
_publ_contact_author_phone     '03 7967 6778'
_publ_section_title
;
2-(3,5-Di-<i>tert</i>-butyl-4-hydroxybenzylsulfanyl)nicotinic acid
;
loop_
    _publ_author_name
    _publ_author_address
    'Mansor, Shahirah'
;
Department of Chemistry
University of Malaya
50603 Kuala Lumpur
Malaysia
;
    'Yehye, Wagee A.'
;
Department of Chemistry
University of Malaya
50603 Kuala Lumpur
Malaysia
;
    'Ariffin, Azhar'
;
Department of Chemistry
University of Malaya
50603 Kuala Lumpur
Malaysia
;
    'Rahman, Noorsaadah Abdul'
;
Department of Chemistry
University of Malaya
50603 Kuala Lumpur
Malaysia
;
    'Ng, Seik Weng'
;
Department of Chemistry
University of Malaya
50603 Kuala Lumpur
Malaysia
;
data_I
_audit_creation_method     SHELXL-97
_chemical_name_systematic
;
2-(3,5-Di-<i>tert</i>-butyl-4-hydroxybenzylsulfanyl)nicotinic acid
;
_chemical_name_common     ?
_chemical_formula_moiety     'C21 H27 N O3 S'
_chemical_formula_sum     'C21 H27 N O3 S'
_chemical_formula_iupac     'C21 H27 N O3 S'
_chemical_formula_weight     373.50
_chemical_melting_point     ?
_symmetry_cell_setting     Triclinic
_symmetry_space_group_name_H-M     'P -1'
_symmetry_space_group_name_Hall     '-P 1'
loop_
    _symmetry_equiv_pos_as_xyz
    'x, y, z'
    '-x, -y, -z'
_cell_length_a     5.63050(10)
_cell_length_b     9.3489(2)
_cell_length_c     18.8749(3)
_cell_angle_alpha     85.5050(10)
_cell_angle_beta     89.4530(10)
_cell_angle_gamma     87.8340(10)
_cell_volume     989.77(3)
_cell_formula_units_Z     2
_cell_measurement_reflns_used     3920
_cell_measurement_theta_min     2.2
_cell_measurement_theta_max     28.4
_cell_measurement_temperature     100(2)
_exptl_crystal_description     Prism
_exptl_crystal_colour     Colorless
_exptl_crystal_size_max     0.25
_exptl_crystal_size_mid     0.15
_exptl_crystal_size_min     0.05
_exptl_crystal_density_diffrn     1.253
_exptl_crystal_density_meas     ?
_exptl_crystal_density_method     'not measured'
_exptl_crystal_F_000     400
_exptl_absorpt_coefficient_mu     0.183
_exptl_absorpt_correction_type     Multi-scan
_exptl_absorpt_process_details     '(SADABS; Sheldrick, 1996)'
_exptl_absorpt_correction_T_min     0.9556
_exptl_absorpt_correction_T_max     0.9909
_diffrn_ambient_temperature     100(2)
_diffrn_radiation_type     MoK\a
_diffrn_radiation_wavelength     0.71073
_diffrn_radiation_source     'fine-focus sealed tube'
_diffrn_radiation_monochromator     graphite
_diffrn_measurement_device_type     'Bruker SMART APEX'
_diffrn_measurement_method     \w
_diffrn_detector_area_resol_mean     ?
_diffrn_reflns_number     12688
_diffrn_reflns_av_R_equivalents     0.0278
_diffrn_reflns_av_sigmaI/netI     0.0338
_diffrn_reflns_theta_min     1.08
_diffrn_reflns_theta_max     27.50
_diffrn_reflns_theta_full     27.50
_diffrn_measured_fraction_theta_max     0.989
_diffrn_measured_fraction_theta_full     0.989
_diffrn_reflns_limit_h_min     -7
_diffrn_reflns_limit_h_max     7
_diffrn_reflns_limit_k_min     -9
_diffrn_reflns_limit_k_max     12
_diffrn_reflns_limit_l_min     -24
_diffrn_reflns_limit_l_max     24
_diffrn_standards_number     0
_diffrn_standards_interval_count     0
_diffrn_standards_interval_time     0
_diffrn_standards_decay_%     0
_reflns_number_total     4507
_reflns_number_gt     3746
_reflns_threshold_expression     I>2\s(I)
_refine_ls_structure_factor_coef     Fsqd
_refine_ls_matrix_type     full
_refine_ls_R_factor_all     0.0525
_refine_ls_R_factor_gt     0.0417
_refine_ls_wR_factor_gt     0.1141
_refine_ls_wR_factor_ref     0.1270
_refine_ls_goodness_of_fit_ref     1.177
_refine_ls_restrained_S_all     1.177
_refine_ls_number_reflns     4507
_refine_ls_number_parameters     239
_refine_ls_number_restraints     1
_refine_ls_hydrogen_treatment     mixed
_refine_ls_weighting_scheme     calc
_refine_ls_weighting_details
         'calc w=1/[\s^2^(Fo^2^)+(0.0642P)^2^+0.2102P] where P=(Fo^2^+2Fc^2^)/3'
_atom_sites_solution_hydrogens     geom
_atom_sites_solution_primary     direct
_atom_sites_solution_secondary     difmap
_refine_ls_shift/su_max     0.001
_refine_ls_shift/su_mean     0.001
_refine_diff_density_max     0.751
_refine_diff_density_min     -0.713
_refine_ls_extinction_method     none
_refine_ls_extinction_coef     ?
loop_
    _atom_type_symbol
    _atom_type_description
    _atom_type_scat_dispersion_real
    _atom_type_scat_dispersion_imag
    _atom_type_scat_source
    'C' 'C' 0.0033 0.0016
                         'International Tables Vol C Tables 4.2.6.8 and 6.1.1.4'
    'H' 'H' 0.0000 0.0000
                         'International Tables Vol C Tables 4.2.6.8 and 6.1.1.4'
    'N' 'N' 0.0061 0.0033
                         'International Tables Vol C Tables 4.2.6.8 and 6.1.1.4'
    'O' 'O' 0.0106 0.0060
                         'International Tables Vol C Tables 4.2.6.8 and 6.1.1.4'
    'S' 'S' 0.1246 0.1234
                         'International Tables Vol C Tables 4.2.6.8 and 6.1.1.4'
_computing_data_collection     'APEX2 (Bruker, 2007)'
_computing_cell_refinement     'SAINT (Bruker, 2007)'
_computing_data_reduction     'SAINT (Bruker, 2007)'
_computing_structure_solution     'SHELXS97 (Sheldrick, 2008)'
_computing_structure_refinement     'SHELXL97 (Sheldrick, 2008)'
_computing_molecular_graphics     'X-SEED (Barbour, 2001)'
_computing_publication_material     'publCIF (Westrip, 2008)'
loop_
    _atom_site_type_symbol
    _atom_site_label
    _atom_site_fract_x
    _atom_site_fract_y
    _atom_site_fract_z
    _atom_site_U_iso_or_equiv
    _atom_site_adp_type
    _atom_site_calc_flag
    _atom_site_refinement_flags
    _atom_site_occupancy
    _atom_site_disorder_assembly
    _atom_site_disorder_group
    S S1 0.58009(7) 0.68988(5) 0.60316(2) 0.01722(13) Uani d . 1 . .
    O O1 0.0857(2) 0.63037(14) 0.42620(6) 0.0211(3) Uani d D 1 . .
    H H1O -0.014(4) 0.566(2) 0.4379(14) 0.053(8) Uiso d D 1 . .
    O O2 0.2215(2) 0.56848(14) 0.53598(6) 0.0222(3) Uani d . 1 . .
    O O3 0.8816(2) 0.54828(13) 0.92906(6) 0.0161(3) Uani d . 1 . .
    H H3O 0.7848 0.4934 0.9503 0.024 Uiso d R 1 . .
    N N1 0.7549(3) 0.87163(16) 0.50351(7) 0.0177(3) Uani d . 1 . .
    C C1 0.2358(3) 0.64038(19) 0.47879(9) 0.0184(4) Uani d . 1 . .
    C C2 0.4212(3) 0.74553(19) 0.46400(8) 0.0176(4) Uani d . 1 . .
    C C3 0.4393(3) 0.8192(2) 0.39715(9) 0.0203(4) Uani d . 1 . .
    H H3 0.3316 0.8015 0.3607 0.024 Uiso calc R 1 . .
    C C4 0.6135(3) 0.9179(2) 0.38393(9) 0.0214(4) Uani d . 1 . .
    H H4 0.6284 0.9689 0.3386 0.026 Uiso calc R 1 . .
    C C5 0.7661(3) 0.9404(2) 0.43878(9) 0.0203(4) Uani d . 1 . .
    H H5 0.8856 1.0087 0.4299 0.024 Uiso calc R 1 . .
    C C6 0.5857(3) 0.77544(19) 0.51655(8) 0.0165(3) Uani d . 1 . .
    C C7 0.8320(3) 0.7718(2) 0.64204(8) 0.0171(3) Uani d . 1 . .
    H H7A 0.9800 0.7489 0.6159 0.021 Uiso calc R 1 . .
    H H7B 0.8070 0.8775 0.6397 0.021 Uiso calc R 1 . .
    C C8 0.8498(3) 0.71171(19) 0.71821(8) 0.0149(3) Uani d . 1 . .
    C C9 0.9743(3) 0.58333(19) 0.73576(8) 0.0152(3) Uani d . 1 . .
    H H9 1.0514 0.5350 0.6990 0.018 Uiso calc R 1 . .
    C C10 0.9903(3) 0.52279(18) 0.80543(8) 0.0131(3) Uani d . 1 . .
    C C11 0.8749(3) 0.59945(18) 0.85839(8) 0.0126(3) Uani d . 1 . .
    C C12 0.7483(3) 0.73030(18) 0.84288(8) 0.0126(3) Uani d . 1 . .
    C C13 0.7379(3) 0.78302(18) 0.77173(8) 0.0148(3) Uani d . 1 . .
    H H13 0.6514 0.8706 0.7595 0.018 Uiso calc R 1 . .
    C C14 1.1234(3) 0.37706(18) 0.82171(8) 0.0151(3) Uani d . 1 . .
    C C15 1.3288(3) 0.38746(19) 0.87432(9) 0.0184(4) Uani d . 1 . .
    H H15A 1.4089 0.2930 0.8832 0.028 Uiso calc R 1 . .
    H H15B 1.2653 0.4196 0.9192 0.028 Uiso calc R 1 . .
    H H15C 1.4426 0.4564 0.8541 0.028 Uiso calc R 1 . .
    C C16 0.9495(3) 0.2627(2) 0.85004(10) 0.0213(4) Uani d . 1 . .
    H H16A 0.8223 0.2563 0.8155 0.032 Uiso calc R 1 . .
    H H16B 0.8807 0.2896 0.8952 0.032 Uiso calc R 1 . .
    H H16C 1.0347 0.1695 0.8575 0.032 Uiso calc R 1 . .
    C C17 1.2390(3) 0.3219(2) 0.75437(9) 0.0233(4) Uani d . 1 . .
    H H17A 1.1158 0.3097 0.7193 0.035 Uiso calc R 1 . .
    H H17B 1.3224 0.2295 0.7665 0.035 Uiso calc R 1 . .
    H H17C 1.3525 0.3914 0.7345 0.035 Uiso calc R 1 . .
    C C18 0.6287(3) 0.81640(18) 0.90074(8) 0.0141(3) Uani d . 1 . .
    C C19 0.8187(3) 0.8637(2) 0.95129(9) 0.0188(4) Uani d . 1 . .
    H H19A 0.9064 0.7789 0.9727 0.028 Uiso calc R 1 . .
    H H19B 0.7415 0.9159 0.9888 0.028 Uiso calc R 1 . .
    H H19C 0.9291 0.9265 0.9245 0.028 Uiso calc R 1 . .
    C C20 0.4410(3) 0.72805(19) 0.94254(8) 0.0164(3) Uani d . 1 . .
    H H20A 0.3226 0.6979 0.9096 0.025 Uiso calc R 1 . .
    H H20B 0.3625 0.7869 0.9773 0.025 Uiso calc R 1 . .
    H H20C 0.5184 0.6431 0.9674 0.025 Uiso calc R 1 . .
    C C21 0.4985(3) 0.95322(19) 0.86854(9) 0.0197(4) Uani d . 1 . .
    H H21A 0.3753 0.9272 0.8361 0.029 Uiso calc R 1 . .
    H H21B 0.6123 1.0145 0.8423 0.029 Uiso calc R 1 . .
    H H21C 0.4250 1.0053 0.9067 0.029 Uiso calc R 1 . .
loop_
    _atom_site_aniso_label
    _atom_site_aniso_U_11
    _atom_site_aniso_U_22
    _atom_site_aniso_U_33
    _atom_site_aniso_U_12
    _atom_site_aniso_U_13
    _atom_site_aniso_U_23
    S1 0.0224(2) 0.0166(2) 0.0123(2) -0.00013(16) -0.00189(15) 0.00089(15)
    O1 0.0269(7) 0.0187(7) 0.0178(6) -0.0001(5) -0.0059(5) -0.0022(5)
    O2 0.0291(7) 0.0214(7) 0.0161(6) -0.0030(5) -0.0045(5) -0.0001(5)
    O3 0.0184(6) 0.0173(6) 0.0118(5) 0.0002(5) 0.0019(4) 0.0032(5)
    N1 0.0214(7) 0.0164(8) 0.0147(6) 0.0038(6) 0.0009(5) 0.0005(6)
    C1 0.0240(8) 0.0151(9) 0.0164(8) 0.0056(7) -0.0031(6) -0.0053(7)
    C2 0.0233(8) 0.0145(9) 0.0149(8) 0.0050(7) -0.0009(6) -0.0034(6)
    C3 0.0278(9) 0.0192(10) 0.0135(8) 0.0066(7) -0.0025(6) -0.0030(7)
    C4 0.0301(9) 0.0202(10) 0.0131(7) 0.0047(7) 0.0015(7) 0.0012(7)
    C5 0.0236(9) 0.0190(9) 0.0176(8) 0.0021(7) 0.0029(7) 0.0012(7)
    C6 0.0217(8) 0.0140(9) 0.0134(7) 0.0051(7) 0.0010(6) -0.0015(6)
    C7 0.0193(8) 0.0175(9) 0.0143(7) 0.0010(7) -0.0013(6) 0.0004(6)
    C8 0.0156(7) 0.0154(9) 0.0135(7) -0.0001(6) -0.0003(6) -0.0001(6)
    C9 0.0154(7) 0.0163(9) 0.0143(7) 0.0008(6) 0.0003(6) -0.0035(6)
    C10 0.0129(7) 0.0115(8) 0.0153(7) -0.0007(6) -0.0012(6) -0.0017(6)
    C11 0.0123(7) 0.0132(8) 0.0122(7) -0.0018(6) -0.0013(5) 0.0000(6)
    C12 0.0121(7) 0.0125(8) 0.0135(7) -0.0013(6) -0.0003(5) -0.0020(6)
    C13 0.0152(7) 0.0126(8) 0.0162(8) 0.0014(6) -0.0009(6) 0.0004(6)
    C14 0.0154(7) 0.0125(8) 0.0172(8) 0.0013(6) -0.0008(6) -0.0016(6)
    C15 0.0145(8) 0.0162(9) 0.0242(9) 0.0035(7) -0.0031(6) -0.0011(7)
    C16 0.0190(8) 0.0137(9) 0.0312(9) -0.0008(7) -0.0021(7) 0.0000(7)
    C17 0.0285(9) 0.0186(10) 0.0224(9) 0.0108(8) -0.0003(7) -0.0045(7)
    C18 0.0155(7) 0.0120(8) 0.0147(7) 0.0009(6) 0.0011(6) -0.0014(6)
    C19 0.0186(8) 0.0194(9) 0.0191(8) -0.0016(7) 0.0014(6) -0.0061(7)
    C20 0.0141(7) 0.0173(9) 0.0180(8) -0.0001(6) 0.0020(6) -0.0027(7)
    C21 0.0238(9) 0.0144(9) 0.0202(8) 0.0068(7) 0.0032(7) -0.0017(7)
_geom_special_details
;
All e.s.d.'s (except the e.s.d. in the dihedral angle between two l.s. planes)
are estimated using the full covariance matrix. The cell e.s.d.'s are taken
into account individually in the estimation of e.s.d.'s in distances, angles
and torsion angles; correlations between e.s.d.'s in cell parameters are only
used when they are defined by crystal symmetry. An approximate (isotropic)
treatment of cell e.s.d.'s is used for estimating e.s.d.'s involving l.s.
planes.
;
loop_
    _geom_bond_atom_site_label_1
    _geom_bond_atom_site_label_2
    _geom_bond_site_symmetry_2
    _geom_bond_distance
    _geom_bond_publ_flag
    S1 C6 . 1.7634(16) ?
    S1 C7 . 1.8239(17) ?
    O1 C1 . 1.321(2) ?
    O1 H1O . 0.850(10) ?
    O2 C1 . 1.230(2) ?
    O3 C11 . 1.3817(18) ?
    O3 H3O . 0.8400 ?
    N1 C5 . 1.337(2) ?
    N1 C6 . 1.342(2) ?
    C1 C2 . 1.471(3) ?
    C2 C3 . 1.394(2) ?
    C2 C6 . 1.415(2) ?
    C3 C4 . 1.380(3) ?
    C3 H3 . 0.9500 ?
    C4 C5 . 1.385(2) ?
    C4 H4 . 0.9500 ?
    C5 H5 . 0.9500 ?
    C7 C8 . 1.505(2) ?
    C7 H7A . 0.9900 ?
    C7 H7B . 0.9900 ?
    C8 C9 . 1.386(2) ?
    C8 C13 . 1.387(2) ?
    C9 C10 . 1.393(2) ?
    C9 H9 . 0.9500 ?
    C10 C11 . 1.414(2) ?
    C10 C14 . 1.541(2) ?
    C11 C12 . 1.405(2) ?
    C12 C13 . 1.395(2) ?
    C12 C18 . 1.542(2) ?
    C13 H13 . 0.9500 ?
    C14 C17 . 1.538(2) ?
    C14 C16 . 1.538(2) ?
    C14 C15 . 1.542(2) ?
    C15 H15A . 0.9800 ?
    C15 H15B . 0.9800 ?
    C15 H15C . 0.9800 ?
    C16 H16A . 0.9800 ?
    C16 H16B . 0.9800 ?
    C16 H16C . 0.9800 ?
    C17 H17A . 0.9800 ?
    C17 H17B . 0.9800 ?
    C17 H17C . 0.9800 ?
    C18 C21 . 1.536(2) ?
    C18 C19 . 1.540(2) ?
    C18 C20 . 1.539(2) ?
    C19 H19A . 0.9800 ?
    C19 H19B . 0.9800 ?
    C19 H19C . 0.9800 ?
    C20 H20A . 0.9800 ?
    C20 H20B . 0.9800 ?
    C20 H20C . 0.9800 ?
    C21 H21A . 0.9800 ?
    C21 H21B . 0.9800 ?
    C21 H21C . 0.9800 ?
loop_
    _geom_angle_atom_site_label_1
    _geom_angle_atom_site_label_2
    _geom_angle_atom_site_label_3
    _geom_angle_site_symmetry_1
    _geom_angle_site_symmetry_3
    _geom_angle
    _geom_angle_publ_flag
    C6 S1 C7 . . 100.24(8) ?
    C1 O1 H1O . . 109.8(18) ?
    C11 O3 H3O . . 126.6 ?
    C5 N1 C6 . . 118.43(15) ?
    O2 C1 O1 . . 122.91(17) ?
    O2 C1 C2 . . 122.32(15) ?
    O1 C1 C2 . . 114.77(15) ?
    C3 C2 C6 . . 117.92(17) ?
    C3 C2 C1 . . 120.55(15) ?
    C6 C2 C1 . . 121.54(15) ?
    C4 C3 C2 . . 120.04(16) ?
    C4 C3 H3 . . 120.0 ?
    C2 C3 H3 . . 120.0 ?
    C3 C4 C5 . . 117.91(16) ?
    C3 C4 H4 . . 121.0 ?
    C5 C4 H4 . . 121.0 ?
    N1 C5 C4 . . 123.84(17) ?
    N1 C5 H5 . . 118.1 ?
    C4 C5 H5 . . 118.1 ?
    N1 C6 C2 . . 121.87(15) ?
    N1 C6 S1 . . 115.97(12) ?
    C2 C6 S1 . . 122.16(14) ?
    C8 C7 S1 . . 107.24(11) ?
    C8 C7 H7A . . 110.3 ?
    S1 C7 H7A . . 110.3 ?
    C8 C7 H7B . . 110.3 ?
    S1 C7 H7B . . 110.3 ?
    H7A C7 H7B . . 108.5 ?
    C9 C8 C13 . . 119.07(14) ?
    C9 C8 C7 . . 120.60(15) ?
    C13 C8 C7 . . 120.31(15) ?
    C8 C9 C10 . . 122.24(15) ?
    C8 C9 H9 . . 118.9 ?
    C10 C9 H9 . . 118.9 ?
    C9 C10 C11 . . 116.84(15) ?
    C9 C10 C14 . . 120.15(14) ?
    C11 C10 C14 . . 122.99(14) ?
    O3 C11 C12 . . 116.25(13) ?
    O3 C11 C10 . . 121.08(14) ?
    C12 C11 C10 . . 122.67(14) ?
    C13 C12 C11 . . 117.06(14) ?
    C13 C12 C18 . . 120.13(14) ?
    C11 C12 C18 . . 122.80(14) ?
    C8 C13 C12 . . 122.10(15) ?
    C8 C13 H13 . . 118.9 ?
    C12 C13 H13 . . 118.9 ?
    C17 C14 C16 . . 106.52(15) ?
    C17 C14 C10 . . 111.47(13) ?
    C16 C14 C10 . . 110.37(13) ?
    C17 C14 C15 . . 105.58(13) ?
    C16 C14 C15 . . 110.68(14) ?
    C10 C14 C15 . . 111.98(14) ?
    C14 C15 H15A . . 109.5 ?
    C14 C15 H15B . . 109.5 ?
    H15A C15 H15B . . 109.5 ?
    C14 C15 H15C . . 109.5 ?
    H15A C15 H15C . . 109.5 ?
    H15B C15 H15C . . 109.5 ?
    C14 C16 H16A . . 109.5 ?
    C14 C16 H16B . . 109.5 ?
    H16A C16 H16B . . 109.5 ?
    C14 C16 H16C . . 109.5 ?
    H16A C16 H16C . . 109.5 ?
    H16B C16 H16C . . 109.5 ?
    C14 C17 H17A . . 109.5 ?
    C14 C17 H17B . . 109.5 ?
    H17A C17 H17B . . 109.5 ?
    C14 C17 H17C . . 109.5 ?
    H17A C17 H17C . . 109.5 ?
    H17B C17 H17C . . 109.5 ?
    C21 C18 C19 . . 107.13(14) ?
    C21 C18 C20 . . 106.49(13) ?
    C19 C18 C20 . . 110.50(13) ?
    C21 C18 C12 . . 111.61(13) ?
    C19 C18 C12 . . 109.74(13) ?
    C20 C18 C12 . . 111.26(14) ?
    C18 C19 H19A . . 109.5 ?
    C18 C19 H19B . . 109.5 ?
    H19A C19 H19B . . 109.5 ?
    C18 C19 H19C . . 109.5 ?
    H19A C19 H19C . . 109.5 ?
    H19B C19 H19C . . 109.5 ?
    C18 C20 H20A . . 109.5 ?
    C18 C20 H20B . . 109.5 ?
    H20A C20 H20B . . 109.5 ?
    C18 C20 H20C . . 109.5 ?
    H20A C20 H20C . . 109.5 ?
    H20B C20 H20C . . 109.5 ?
    C18 C21 H21A . . 109.5 ?
    C18 C21 H21B . . 109.5 ?
    H21A C21 H21B . . 109.5 ?
    C18 C21 H21C . . 109.5 ?
    H21A C21 H21C . . 109.5 ?
    H21B C21 H21C . . 109.5 ?
loop_
    _geom_torsion_atom_site_label_1
    _geom_torsion_atom_site_label_2
    _geom_torsion_atom_site_label_3
    _geom_torsion_atom_site_label_4
    _geom_torsion_site_symmetry_1
    _geom_torsion_site_symmetry_2
    _geom_torsion_site_symmetry_3
    _geom_torsion_site_symmetry_4
    _geom_torsion
    _geom_torsion_publ_flag
    O2 C1 C2 C3 . . . . 176.46(16) ?
    O1 C1 C2 C3 . . . . -4.1(2) ?
    O2 C1 C2 C6 . . . . -3.6(3) ?
    O1 C1 C2 C6 . . . . 175.85(15) ?
    C6 C2 C3 C4 . . . . -0.1(2) ?
    C1 C2 C3 C4 . . . . 179.83(16) ?
    C2 C3 C4 C5 . . . . -0.1(3) ?
    C6 N1 C5 C4 . . . . -0.3(3) ?
    C3 C4 C5 N1 . . . . 0.3(3) ?
    C5 N1 C6 C2 . . . . 0.0(2) ?
    C5 N1 C6 S1 . . . . -179.54(12) ?
    C3 C2 C6 N1 . . . . 0.2(3) ?
    C1 C2 C6 N1 . . . . -179.77(15) ?
    C3 C2 C6 S1 . . . . 179.70(12) ?
    C1 C2 C6 S1 . . . . -0.2(2) ?
    C7 S1 C6 N1 . . . . -1.21(15) ?
    C7 S1 C6 C2 . . . . 179.23(14) ?
    C6 S1 C7 C8 . . . . 178.80(11) ?
    S1 C7 C8 C9 . . . . 85.94(17) ?
    S1 C7 C8 C13 . . . . -92.91(16) ?
    C13 C8 C9 C10 . . . . 0.3(2) ?
    C7 C8 C9 C10 . . . . -178.57(15) ?
    C8 C9 C10 C11 . . . . -0.7(2) ?
    C8 C9 C10 C14 . . . . 177.77(15) ?
    C9 C10 C11 O3 . . . . -179.75(14) ?
    C14 C10 C11 O3 . . . . 1.8(2) ?
    C9 C10 C11 C12 . . . . 0.3(2) ?
    C14 C10 C11 C12 . . . . -178.16(15) ?
    O3 C11 C12 C13 . . . . -179.46(13) ?
    C10 C11 C12 C13 . . . . 0.5(2) ?
    O3 C11 C12 C18 . . . . 1.9(2) ?
    C10 C11 C12 C18 . . . . -178.11(14) ?
    C9 C8 C13 C12 . . . . 0.6(2) ?
    C7 C8 C13 C12 . . . . 179.43(15) ?
    C11 C12 C13 C8 . . . . -1.0(2) ?
    C18 C12 C13 C8 . . . . 177.73(15) ?
    C9 C10 C14 C17 . . . . 3.8(2) ?
    C11 C10 C14 C17 . . . . -177.85(15) ?
    C9 C10 C14 C16 . . . . -114.38(17) ?
    C11 C10 C14 C16 . . . . 64.0(2) ?
    C9 C10 C14 C15 . . . . 121.83(16) ?
    C11 C10 C14 C15 . . . . -59.8(2) ?
    C13 C12 C18 C21 . . . . 2.6(2) ?
    C11 C12 C18 C21 . . . . -178.80(15) ?
    C13 C12 C18 C19 . . . . -116.01(16) ?
    C11 C12 C18 C19 . . . . 62.6(2) ?
    C13 C12 C18 C20 . . . . 121.40(16) ?
    C11 C12 C18 C20 . . . . -60.00(19) ?
loop_
    _geom_hbond_atom_site_label_D
    _geom_hbond_atom_site_label_H
    _geom_hbond_atom_site_label_A
    _geom_hbond_site_symmetry_A
    _geom_hbond_distance_DH
    _geom_hbond_distance_HA
    _geom_hbond_distance_DA
    _geom_hbond_angle_DHA
    _geom_hbond_publ_flag
    O1 H1o O2 2_566 0.850(10)
                            1.790(10)
                                    2.640(2) 179(3) yes
