# Supplementary material for: 2-(3,5-Di-tert-butyl-4-hydroxy­benzyl­sulfan­yl)nicotinic acid
Source: Acta Crystallogr Sect E Struct Rep Online. 2008 Aug 16;64(Pt 9):o1778. doi: 10.1107/S1600536808026056 (PMC2960523; doi:10.1107/S1600536808026056)
Supplement: Supplementary file 2 [file e-64-o1778-Isup2.hkl]

# 
# h,k,l, Fc-squared, Fo-squared, sigma(Fo-squared) and status flag 
# 
data_I
_shelx_title '  P-1' 
_shelx_refln_list_code          4 
_shelx_F_calc_maximum      159.82 
_exptl_crystal_F_000       400.00 
_reflns_d_resolution_high  0.7696 
 
loop_ 
 _symmetry_equiv_pos_as_xyz 
 'x, y, z' 
 '-x, -y, -z' 
 
_cell_length_a     5.6305 
_cell_length_b     9.3489 
_cell_length_c    18.8749 
_cell_angle_alpha  85.505 
_cell_angle_beta   89.453 
_cell_angle_gamma  87.834 
 
_shelx_F_squared_multiplier     1.000 
 
loop_ 
 _refln_index_h 
 _refln_index_k 
 _refln_index_l 
 _refln_F_squared_calc 
 _refln_F_squared_meas 
 _refln_F_squared_sigma 
 _refln_observed_status 
   1   0   0       20.24       11.92      0.87 o 
   2   0   0       24.13       12.66      1.99 o 
   3   0   0      277.25      271.74      4.77 o 
   4   0   0       14.66        6.98      1.92 o 
   5   0   0      291.77      295.02     17.74 o 
   6   0   0      325.76      342.93     12.40 o 
   7   0   0      108.27      129.95      7.62 o 
  -7   1   0      256.35      281.45     10.29 o 
  -6   1   0        0.35       -0.91      2.16 o 
  -5   1   0       15.28       14.39      2.38 o 
  -4   1   0       42.62       43.17      3.57 o 
  -3   1   0       12.13       19.33      1.63 o 
  -2   1   0      205.66      240.66      3.96 o 
  -1   1   0      345.43      323.61      3.59 o 
   1   1   0    19674.93    20032.81    176.13 o 
   2   1   0       50.84       99.62      3.36 o 
   3   1   0        0.08        0.23      0.77 o 
   4   1   0      361.06      350.71      7.38 o 
   5   1   0       84.57       83.80     11.62 o 
   6   1   0        8.61        6.54      2.61 o 
   7   1   0        0.79        0.09      2.79 o 
  -7   2   0      148.08      154.10      8.02 o 
  -6   2   0      854.62      873.35     19.13 o 
  -5   2   0       33.71       34.94      2.60 o 
  -4   2   0       77.32       75.00      3.00 o 
  -3   2   0      563.24      515.56      7.29 o 
  -2   2   0       80.30      109.77      2.89 o 
  -1   2   0     3573.76     3715.61     24.40 o 
   1   2   0      479.10      557.32     22.02 o 
   3   2   0      990.71     1092.16     13.98 o 
   4   2   0       63.43       62.54      3.90 o 
   5   2   0      302.92      312.92      8.83 o 
   6   2   0        2.58        6.89      2.61 o 
   7   2   0       47.61       40.71      5.16 o 
  -7   3   0       33.10       32.32      8.08 o 
  -6   3   0      138.73      152.32      7.14 o 
  -5   3   0       43.94       41.42      2.84 o 
  -4   3   0       22.32       26.32      2.11 o 
  -3   3   0       85.85       81.48      4.16 o 
  -2   3   0      100.24       63.92      2.28 o 
  -1   3   0       93.95       97.35      2.70 o 
   0   3   0      521.05      495.63     11.03 o 
   1   3   0      393.49      478.78     11.70 o 
   2   3   0       24.96       21.23      1.34 o 
   3   3   0      643.62      700.65     11.07 o 
   4   3   0      217.83      217.29      8.54 o 
   5   3   0        0.03       -2.41      1.61 o 
   6   3   0       61.84       61.27      5.25 o 
   7   3   0        5.81        4.76      3.07 o 
  -6   4   0        0.00        3.33      2.18 o 
  -5   4   0      330.30      336.82      6.90 o 
  -4   4   0      234.74      246.19      5.29 o 
  -3   4   0       14.50       15.09      1.80 o 
  -2   4   0        0.05        5.62      2.44 o 
  -1   4   0       23.23       32.38      1.93 o 
   0   4   0        4.40        8.44      2.21 o 
   1   4   0      624.30      721.11     16.11 o 
   2   4   0     1503.32     1659.88     18.92 o 
   3   4   0       33.21       42.62      3.19 o 
   4   4   0      625.01      599.84     13.09 o 
   5   4   0       11.25        9.78      2.45 o 
   6   4   0       13.81       12.89      3.18 o 
  -6   5   0       29.18       24.43      8.53 o 
  -5   5   0      177.72      189.41      5.42 o 
  -4   5   0        1.77        2.96      1.42 o 
  -3   5   0        3.25        3.31      1.35 o 
  -2   5   0       91.55       84.44      3.40 o 
  -1   5   0      218.94      204.68      5.86 o 
   0   5   0        1.33        3.51      1.92 o 
   1   5   0      133.60      125.42      6.69 o 
   2   5   0      330.43      330.81     12.31 o 
   3   5   0       17.89       15.26      3.05 o 
   4   5   0      148.98      143.87      9.77 o 
   5   5   0      140.49      124.40      6.43 o 
   6   5   0       97.91       83.10      9.60 o 
  -6   6   0        1.80        4.18      5.49 o 
  -5   6   0       13.95        7.05      3.60 o 
  -4   6   0       45.50       55.50      3.46 o 
  -3   6   0       17.83       24.41      2.71 o 
  -2   6   0        3.67        0.92      1.98 o 
  -1   6   0      338.68      325.45      8.11 o 
   0   6   0      259.69      327.12     11.98 o 
   1   6   0       14.08       13.57      3.21 o 
   2   6   0      108.96      114.67      7.72 o 
   3   6   0       66.30       63.76      7.05 o 
   4   6   0       80.61       99.53      9.75 o 
   5   6   0       84.08       83.61      9.03 o 
   6   6   0        0.65        1.96      2.60 o 
  -5   7   0      162.68      158.20     13.72 o 
  -4   7   0       38.07       33.32      7.59 o 
  -3   7   0       80.15       96.12      4.89 o 
  -2   7   0       44.92       37.76      3.70 o 
  -1   7   0       15.01       19.26      2.95 o 
   0   7   0       37.92       34.52      5.33 o 
   1   7   0        0.03        2.98      2.49 o 
   2   7   0       82.97       84.28      7.64 o 
   3   7   0      478.29      453.26     17.83 o 
   4   7   0       35.63       37.27      5.04 o 
   5   7   0        9.24        8.16      6.96 o 
   6   7   0       22.44       23.00      5.17 o 
  -5   8   0      154.00      166.18     15.08 o 
  -4   8   0       29.82       38.52      8.39 o 
  -3   8   0       13.75       20.04      3.84 o 
  -2   8   0        0.52       -2.99      1.99 o 
  -1   8   0      343.05      302.91     11.76 o 
   0   8   0       38.82       36.16      5.92 o 
   1   8   0      319.76      300.80      9.66 o 
   2   8   0      115.51      123.52      9.28 o 
   3   8   0       34.09       19.77      5.46 o 
   4   8   0        2.19        3.10      2.94 o 
   5   8   0        9.37        9.07      3.82 o 
  -4   9   0       24.62       24.96      8.49 o 
  -3   9   0      298.79      325.40     19.70 o 
  -2   9   0        8.23       12.60      3.82 o 
  -1   9   0       61.06       44.35      6.75 o 
   0   9   0       36.39       29.02      4.04 o 
   1   9   0       55.22       56.82      4.30 o 
   2   9   0      340.43      328.20     15.65 o 
   3   9   0      252.91      244.48     14.39 o 
   4   9   0        0.59       -0.17      5.72 o 
   5   9   0      112.38      111.32      8.99 o 
  -3  10   0      163.11      182.26     16.26 o 
  -2  10   0        0.31       -5.10      4.51 o 
  -1  10   0        0.01        1.80      3.35 o 
   0  10   0        2.79       -1.66      2.79 o 
   1  10   0      156.59      167.81      7.18 o 
   2  10   0       40.55       45.59      5.72 o 
   3  10   0        5.15       -0.31      4.18 o 
   4  10   0        1.96        9.79      4.32 o 
  -2  11   0        0.32        0.69      5.87 o 
  -1  11   0      237.79      228.99     17.06 o 
   0  11   0       17.11       12.96      4.61 o 
   1  11   0       24.87       27.08      7.80 o 
   2  11   0       12.72       25.49      8.18 o 
   3  11   0        2.98        3.26      5.26 o 
   0  12   0       63.95       57.43     10.77 o 
   1  12   0      157.23      140.94     14.36 o 
  -1 -12   1      107.77      129.17     14.03 o 
   0 -12   1       64.65       71.94     11.57 o 
  -2 -11   1        2.08        1.82      5.69 o 
  -1 -11   1       14.74       22.60      7.34 o 
   0 -11   1      228.71      246.77     11.63 o 
   1 -11   1       48.47       66.58     10.98 o 
   2 -11   1       22.56       13.34      7.51 o 
  -4 -10   1       35.67       38.31      8.02 o 
  -3 -10   1      130.49      119.19     11.46 o 
  -2 -10   1      172.42      170.57      9.01 o 
  -1 -10   1      161.42      155.71     12.70 o 
   0 -10   1       56.07       46.99      7.98 o 
   1 -10   1       52.69       50.58      7.98 o 
   3 -10   1       64.85       69.46     11.49 o 
  -5  -9   1       44.57       37.99      6.31 o 
  -4  -9   1      101.22      105.86      8.17 o 
  -3  -9   1       88.64       93.62      9.80 o 
  -2  -9   1       18.29       16.70      5.13 o 
  -1  -9   1        2.01        2.27      2.49 o 
   0  -9   1      439.08      430.48     22.72 o 
   1  -9   1      137.25      139.86     10.64 o 
   2  -9   1       21.48       20.19      5.95 o 
   3  -9   1       61.41       53.27      9.75 o 
   4  -9   1        0.35       -5.23      5.51 o 
  -5  -8   1      236.47      244.23     11.83 o 
  -4  -8   1       30.29       23.62      4.62 o 
  -3  -8   1      294.25      258.25     14.03 o 
  -2  -8   1      177.34      174.26     10.64 o 
  -1  -8   1      176.62      182.68      8.25 o 
   0  -8   1      140.41      139.47      6.99 o 
   1  -8   1       59.34       81.15      5.17 o 
   2  -8   1      125.86      117.70      9.49 o 
   3  -8   1       44.43       47.90      4.79 o 
   4  -8   1       63.24       40.70      8.82 o 
   5  -8   1        3.62        7.34      6.36 o 
  -6  -7   1       11.21       15.39      4.51 o 
  -5  -7   1        0.03        0.22      2.68 o 
  -4  -7   1      232.35      246.14     10.53 o 
  -3  -7   1      148.56      124.09      9.57 o 
  -2  -7   1       78.41       81.59      7.36 o 
  -1  -7   1       94.47       83.00      6.62 o 
   0  -7   1      367.92      374.21     14.49 o 
   1  -7   1       62.99       62.11      8.72 o 
   2  -7   1      225.46      218.23      6.10 o 
   3  -7   1       73.22       85.80      8.07 o 
   4  -7   1       44.02       45.61      4.16 o 
   5  -7   1        2.23        2.49      5.13 o 
  -6  -6   1       85.12       91.36      6.62 o 
  -5  -6   1       21.51       31.37      4.79 o 
  -4  -6   1        0.30        1.64      1.86 o 
  -3  -6   1        6.13       11.13      3.90 o 
  -2  -6   1      336.78      333.54     19.98 o 
  -1  -6   1      124.22      154.22      8.03 o 
   0  -6   1      484.71      529.15     16.03 o 
   1  -6   1       49.40       58.17      3.72 o 
   2  -6   1        4.00        1.04      1.40 o 
   3  -6   1       12.72       14.14      2.67 o 
   4  -6   1      223.37      234.91      7.01 o 
   5  -6   1      157.31      159.26      6.83 o 
   6  -6   1       10.36       10.64      6.44 o 
  -6  -5   1       21.76       24.40      3.95 o 
  -5  -5   1        9.49       11.35      3.62 o 
  -4  -5   1        0.36        0.11      1.56 o 
  -3  -5   1        0.02        1.40      1.62 o 
  -2  -5   1        2.00        1.11      1.19 o 
  -1  -5   1        1.60        6.03      2.26 o 
   0  -5   1      870.09      991.13     21.44 o 
   1  -5   1       64.72       66.17      2.91 o 
   2  -5   1       18.30       30.30      2.34 o 
   3  -5   1        0.90        2.43      1.71 o 
   4  -5   1       37.83       38.05      2.82 o 
   5  -5   1       26.74       26.98      2.71 o 
   6  -5   1       36.10       39.50      7.87 o 
  -6  -4   1      121.32      117.60      6.78 o 
  -5  -4   1        0.37        1.10      1.85 o 
  -4  -4   1        6.55       19.68      3.41 o 
  -3  -4   1       71.25       79.00      3.97 o 
  -2  -4   1        7.11        2.26      1.54 o 
  -1  -4   1     1149.34     1328.74     23.90 o 
   0  -4   1        5.15        1.10      1.67 o 
   1  -4   1     4927.46     5322.59     40.96 o 
   2  -4   1      287.68      258.20      4.58 o 
   3  -4   1      347.15      298.18      5.63 o 
   4  -4   1      412.33      416.54      7.60 o 
   5  -4   1       68.85       68.62      6.40 o 
   6  -4   1       60.47       55.44      4.17 o 
  -7  -3   1       58.71       58.09      5.98 o 
  -6  -3   1      185.96      166.57      7.64 o 
  -5  -3   1        9.75       10.07      2.58 o 
  -4  -3   1      283.71      290.45     12.58 o 
  -3  -3   1       40.85       84.70      3.83 o 
  -1  -3   1     1025.44     1100.37     13.92 o 
   0  -3   1     1068.62     1076.62     19.31 o 
   1  -3   1     2390.02     2445.69     23.61 o 
   2  -3   1     1610.67     1710.07     14.24 o 
   3  -3   1       84.06       77.88      2.95 o 
   4  -3   1      271.18      244.35      5.73 o 
   5  -3   1      153.69      157.55      5.29 o 
   6  -3   1       38.55       35.10      3.60 o 
   7  -3   1        0.08        3.52      2.80 o 
  -7  -2   1        6.43        3.26      2.75 o 
  -6  -2   1        0.00        0.33      2.59 o 
  -5  -2   1       78.60       90.28      5.18 o 
  -4  -2   1       59.78       71.43      4.62 o 
  -3  -2   1      820.45      796.29     15.26 o 
  -2  -2   1     1554.40     1862.43     28.78 o 
  -1  -2   1      162.53      165.65      7.87 o 
   0  -2   1      568.03      543.90     10.82 o 
   1  -2   1      467.43      461.23      4.81 o 
   2  -2   1      796.38      728.41      7.70 o 
   3  -2   1       79.58       79.56      2.89 o 
   4  -2   1      908.09      921.49     12.57 o 
   5  -2   1       22.94       24.30      2.33 o 
   6  -2   1        2.98        3.72      2.13 o 
   7  -2   1       48.89       59.13      5.70 o 
  -7  -1   1       43.00       36.60      6.18 o 
  -6  -1   1        6.05        8.18      2.76 o 
  -5  -1   1      275.34      272.03      9.32 o 
  -4  -1   1       48.75       52.85      2.81 o 
  -3  -1   1      235.05      280.68      4.58 o 
  -2  -1   1      861.01     1028.57      7.81 o 
  -1  -1   1      803.36      843.85     12.05 o 
   0  -1   1      490.44      519.90      4.81 o 
   1  -1   1        8.13       13.56      0.96 o 
   2  -1   1      936.50      785.38      9.18 o 
   3  -1   1       65.52       66.42      3.09 o 
   4  -1   1      321.38      340.95      7.51 o 
   5  -1   1       81.27       67.60      4.69 o 
   6  -1   1        0.05        0.61      1.99 o 
   7  -1   1        1.54        3.22      3.02 o 
  -7   0   1        7.45       11.85      3.56 o 
  -6   0   1      374.33      389.65     10.80 o 
  -5   0   1      174.80      155.15     10.73 o 
  -4   0   1      159.28      155.56      3.99 o 
  -3   0   1      575.53      624.30      7.93 o 
  -2   0   1      963.03     1126.25     13.18 o 
  -1   0   1     3960.12     4112.92     21.49 o 
   0   0   1     1163.97       -0.07      0.05 o 
   1   0   1       36.95       30.01      1.13 o 
   2   0   1       62.13       45.83      1.87 o 
   3   0   1      322.36      298.11      4.55 o 
   4   0   1        1.27        2.32      1.09 o 
   5   0   1      740.76      768.89     11.96 o 
   6   0   1      400.62      453.27     11.60 o 
   7   0   1        8.14        5.47      3.16 o 
  -7   1   1      160.36      188.51      8.49 o 
  -6   1   1        1.59        5.70      2.67 o 
  -5   1   1      140.80      134.84      9.38 o 
  -4   1   1      335.37      315.38      5.55 o 
  -3   1   1      361.50      394.61      5.45 o 
  -2   1   1      570.40      508.65      5.37 o 
  -1   1   1      215.57      194.19      2.40 o 
   0   1   1     1627.67     1692.26     23.16 o 
   1   1   1      158.52      185.86      3.27 o 
   2   1   1        1.92        3.48      0.64 o 
   3   1   1      952.16      915.98     11.47 o 
   4   1   1       17.39       13.69      1.41 o 
   5   1   1       67.12       73.08      4.69 o 
   6   1   1        2.70        1.38      2.36 o 
   7   1   1      131.99      141.13      7.95 o 
  -7   2   1      677.40      711.94     16.10 o 
  -6   2   1       22.23       29.07      3.31 o 
  -5   2   1       38.16       42.53      3.45 o 
  -4   2   1      205.75      224.38      4.82 o 
  -3   2   1        3.76       17.35      5.27 o 
  -2   2   1      632.36      730.48      7.01 o 
  -1   2   1     9471.82     9747.33     59.99 o 
   1   2   1     3456.22     3813.16     29.13 o 
   2   2   1     3487.20     3770.01     31.24 o 
   3   2   1      362.66      362.23      7.82 o 
   4   2   1      137.92      127.48      5.07 o 
   5   2   1      268.42      260.73      8.09 o 
   6   2   1       21.38       22.25      3.65 o 
   7   2   1       39.02       44.83      5.30 o 
  -7   3   1       25.98       25.62      5.67 o 
  -6   3   1       33.60       39.07      3.68 o 
  -5   3   1       41.60       45.11      2.96 o 
  -4   3   1       19.34       16.30      1.86 o 
  -3   3   1      573.21      492.99      6.48 o 
  -2   3   1        8.80       30.51      6.71 o 
  -1   3   1      456.30      537.72      9.24 o 
   1   3   1     1903.04     2019.82     31.65 o 
   2   3   1     2223.50     2555.18     19.34 o 
   3   3   1      979.41     1028.00     13.94 o 
   4   3   1      132.64      145.52      5.76 o 
   5   3   1       42.22       40.74      4.03 o 
   6   3   1       20.36       20.75      3.58 o 
   7   3   1        0.79        0.67      2.79 o 
  -6   4   1       45.63       33.20      5.49 o 
  -5   4   1       32.38       27.96      2.65 o 
  -4   4   1      996.71      967.03     10.98 o 
  -3   4   1       94.73       86.65      2.91 o 
  -2   4   1       10.26        9.45      2.37 o 
  -1   4   1      552.47      584.52      7.64 o 
   1   4   1     2976.76     3035.73     45.55 o 
   2   4   1      556.19      598.94     17.30 o 
   3   4   1      959.84      956.63     18.54 o 
   4   4   1       18.93       21.38      2.88 o 
   5   4   1        1.29        2.34      1.98 o 
   6   4   1       38.69       30.85      4.25 o 
  -6   5   1       27.91       40.90      4.58 o 
  -5   5   1      103.85       86.82      7.77 o 
  -4   5   1      155.36      159.59      4.43 o 
  -3   5   1        1.81        2.48      1.19 o 
  -2   5   1        8.17        7.18      1.51 o 
  -1   5   1      922.07     1018.15     14.64 o 
   0   5   1      335.39      376.01     11.36 o 
   1   5   1      591.94      615.08     16.00 o 
   2   5   1        0.18       -0.97      1.07 o 
   3   5   1      463.40      450.03      9.42 o 
   4   5   1      362.30      330.59      8.90 o 
   5   5   1        9.59        6.41      2.51 o 
   6   5   1       10.08        9.77      3.01 o 
  -6   6   1        0.00        3.57      5.51 o 
  -5   6   1      184.29      189.18      7.43 o 
  -4   6   1      166.49      157.83      8.16 o 
  -3   6   1      384.35      366.24      7.10 o 
  -2   6   1      969.05      966.91     12.60 o 
  -1   6   1       88.63       89.12      7.93 o 
   0   6   1      282.06      318.43     11.49 o 
   2   6   1      522.96      542.53     10.86 o 
   3   6   1      282.52      269.46      9.42 o 
   4   6   1        1.66       -0.33      1.96 o 
   5   6   1       36.58       36.00      6.31 o 
   6   6   1       31.99       24.88      4.17 o 
  -5   7   1        7.08        7.64      5.95 o 
  -4   7   1       25.34       25.40      6.37 o 
  -3   7   1       13.30       15.49      2.23 o 
  -2   7   1       46.78       37.69      3.19 o 
  -1   7   1      156.87      179.94      6.62 o 
   0   7   1        7.31        3.85      2.92 o 
   1   7   1       59.62       62.63      6.28 o 
   2   7   1      332.95      353.10      9.55 o 
   3   7   1      163.25      155.35     10.75 o 
   4   7   1        1.03        1.23      2.50 o 
   5   7   1        1.24       -1.03      2.46 o 
   6   7   1       22.81       27.08      5.51 o 
  -5   8   1       33.68       34.98      9.00 o 
  -4   8   1        2.82        5.87      5.57 o 
  -3   8   1       48.58       36.65      7.59 o 
  -2   8   1       23.12       22.06      3.00 o 
  -1   8   1        2.43        2.16      1.82 o 
   0   8   1       19.00       10.31      3.98 o 
   1   8   1       66.91       79.78      5.40 o 
   2   8   1       18.80       24.44      5.26 o 
   3   8   1      245.25      250.41     14.16 o 
   4   8   1        6.32        2.99      2.70 o 
   5   8   1       86.42       84.76      7.74 o 
  -4   9   1      182.90      215.19     17.21 o 
  -3   9   1      101.06       85.77     11.29 o 
  -2   9   1        4.36       -1.31      4.08 o 
  -1   9   1      225.98      236.57      7.55 o 
   0   9   1       19.76       13.86      3.52 o 
   1   9   1        0.16        1.50      2.28 o 
   2   9   1      106.76      106.88      9.64 o 
   3   9   1       94.00       81.79      9.49 o 
   4   9   1        0.87        0.86      3.05 o 
   5   9   1       12.96        7.19      4.33 o 
  -3  10   1        1.14        4.39      6.23 o 
  -2  10   1       91.77      105.34     12.47 o 
  -1  10   1        0.02       -2.18      4.36 o 
   0  10   1      147.40      184.95      7.26 o 
   1  10   1       94.77      107.85      6.02 o 
   2  10   1      196.51      214.32     13.64 o 
   3  10   1       59.14       49.99      8.72 o 
   4  10   1      107.68      106.44     16.68 o 
  -2  11   1       27.69        8.72      7.28 o 
  -1  11   1       47.96       53.99     10.44 o 
   0  11   1        3.19        5.00      5.80 o 
   1  11   1        5.47       13.26      6.08 o 
   2  11   1       39.35       51.78      6.51 o 
   3  11   1       42.85       53.37      9.54 o 
   0  12   1       17.47       21.21      8.31 o 
  -3 -11   2       68.56       83.67     12.49 o 
  -2 -11   2        0.02       -1.80      5.10 o 
  -1 -11   2      239.20      244.28     16.75 o 
   0 -11   2        9.09       12.67      6.18 o 
   1 -11   2       49.13       57.14      9.46 o 
   2 -11   2       17.09       21.65      8.26 o 
  -4 -10   2       44.20       48.32      9.45 o 
  -3 -10   2       48.84       42.04      7.85 o 
  -2 -10   2       32.57       39.14      8.52 o 
  -1 -10   2       31.67       31.68      7.39 o 
   0 -10   2      759.07      769.30     26.42 o 
   1 -10   2      135.56      161.05     12.36 o 
   2 -10   2        5.08        3.28      5.18 o 
  -5  -9   2       15.80       23.80      5.46 o 
  -4  -9   2        0.07       -3.02      2.65 o 
  -3  -9   2        7.96        8.72      4.87 o 
  -2  -9   2        0.21       -0.28      3.05 o 
  -1  -9   2       19.62       18.07      3.68 o 
   0  -9   2      211.17      203.73     12.67 o 
   1  -9   2        8.28        4.16      4.36 o 
   2  -9   2      173.01      153.76     11.49 o 
   4  -9   2        4.65        2.36      6.31 o 
  -5  -8   2       31.51       40.76      6.15 o 
  -4  -8   2       36.80       24.00      7.07 o 
  -3  -8   2       32.71       53.22      7.34 o 
  -2  -8   2      174.59      156.71      6.75 o 
  -1  -8   2       99.67      100.64      5.83 o 
   0  -8   2        0.16        0.30      1.95 o 
   1  -8   2        0.01        5.62      3.95 o 
   2  -8   2       26.12       45.27      6.90 o 
   3  -8   2      736.58      686.67     22.28 o 
   5  -8   2       39.72       41.01      9.87 o 
  -6  -7   2      151.63      146.69      9.11 o 
  -5  -7   2       55.78       59.87      5.26 o 
  -4  -7   2      166.27      154.28      8.28 o 
  -3  -7   2      224.92      186.52     11.41 o 
  -2  -7   2      144.47      121.08      5.91 o 
  -1  -7   2       71.42       75.63      4.82 o 
   0  -7   2       31.23       34.56      3.43 o 
   1  -7   2       10.91       16.22      2.75 o 
   2  -7   2      628.57      717.81     12.38 o 
   3  -7   2      214.60      165.02      7.52 o 
   4  -7   2        0.62       -1.15      2.49 o 
   5  -7   2       26.70       36.91      8.41 o 
  -6  -6   2       45.77       40.71      6.47 o 
  -5  -6   2       39.76       42.15      4.43 o 
  -4  -6   2       43.05       24.84      3.26 o 
  -3  -6   2       36.61       28.82      8.64 o 
  -2  -6   2      486.39      481.39     15.75 o 
  -1  -6   2      113.20      101.82      6.39 o 
   0  -6   2      145.46      151.05      6.71 o 
   1  -6   2       51.15       44.02      4.07 o 
   2  -6   2       11.88       15.10      2.10 o 
   3  -6   2       65.91       86.13      6.54 o 
   4  -6   2       65.10       62.67      6.91 o 
   5  -6   2       67.10       78.93      5.32 o 
   6  -6   2       13.82       10.75      6.46 o 
  -6  -5   2        4.33        4.49      2.69 o 
  -5  -5   2        7.56       13.52      2.86 o 
  -4  -5   2      373.75      320.20      8.72 o 
  -3  -5   2        3.87        4.28      2.07 o 
  -2  -5   2      338.86      341.60      6.55 o 
  -1  -5   2       52.30       65.97      4.77 o 
   0  -5   2      108.45      124.68      4.54 o 
   1  -5   2      134.46      144.62      4.05 o 
   2  -5   2      503.80      450.95      7.81 o 
   3  -5   2       45.82       50.21      2.69 o 
   4  -5   2      345.42      306.13      6.62 o 
   5  -5   2       29.26       33.79      3.91 o 
   6  -5   2        0.06        1.87      2.76 o 
  -6  -4   2        4.86        7.21      2.73 o 
  -5  -4   2       50.30       68.16      4.86 o 
  -4  -4   2      390.90      369.76      9.10 o 
  -3  -4   2       16.65       30.74      3.26 o 
  -2  -4   2      386.83      492.50      7.38 o 
  -1  -4   2       33.95       42.76      3.82 o 
   0  -4   2      893.61      929.60     19.57 o 
   1  -4   2      469.07      515.82     10.01 o 
   2  -4   2      127.47      113.58      3.87 o 
   3  -4   2        4.51        3.04      1.25 o 
   4  -4   2      165.42      168.26      5.06 o 
   5  -4   2       20.88       16.40      2.25 o 
   6  -4   2       79.87       73.38      4.60 o 
  -7  -3   2       52.82       39.48      5.22 o 
  -6  -3   2       21.14       15.86      4.01 o 
  -5  -3   2        8.84        7.63      2.27 o 
  -4  -3   2       32.06       32.02      3.59 o 
  -3  -3   2      117.46      142.70      9.55 o 
  -2  -3   2     1915.81     1918.89     20.90 o 
  -1  -3   2      456.77      494.81      6.48 o 
   0  -3   2      560.77      523.83      9.05 o 
   1  -3   2     2549.22     2690.88     26.91 o 
   2  -3   2      526.82      500.65      6.28 o 
   3  -3   2       94.86       80.90      2.98 o 
   4  -3   2      230.14      234.47      5.64 o 
   5  -3   2        7.87        7.03      1.78 o 
   6  -3   2       60.88       64.07      4.38 o 
  -7  -2   2        9.27        8.36      3.42 o 
  -6  -2   2      141.67      144.80     10.76 o 
  -5  -2   2       10.88       20.95      4.70 o 
  -4  -2   2      213.90      219.67      9.67 o 
  -3  -2   2      766.16      862.71      7.55 o 
  -2  -2   2     4529.43     4739.19     31.22 o 
  -1  -2   2     1764.26     1844.47     15.62 o 
   0  -2   2     2298.29     2326.43     22.65 o 
   1  -2   2       41.16       71.62      1.87 o 
   2  -2   2      193.06      196.43      4.08 o 
   3  -2   2     1748.80     1749.82     18.13 o 
   4  -2   2      406.86      390.16     10.05 o 
   5  -2   2       58.45       63.29      3.65 o 
   6  -2   2      119.86      134.18      5.70 o 
   7  -2   2       37.46       31.85      4.06 o 
  -7  -1   2       11.07       15.84      5.58 o 
  -6  -1   2        6.82        9.10      2.74 o 
  -5  -1   2       12.84        8.15      6.71 o 
  -4  -1   2      128.85      132.60      6.89 o 
  -3  -1   2       77.50       88.91      5.39 o 
  -2  -1   2      202.78      232.97      3.33 o 
  -1  -1   2     2499.25     2508.16     19.40 o 
   0  -1   2      557.39      570.16      3.50 o 
   1  -1   2     2061.57     2104.55     14.64 o 
   2  -1   2      105.41      100.96      2.60 o 
   3  -1   2       45.95       46.09      2.37 o 
   4  -1   2      123.48      146.87      4.48 o 
   5  -1   2       54.30       58.83      3.66 o 
   6  -1   2        7.72        1.45      1.97 o 
   7  -1   2        0.09        0.87      2.58 o 
  -7   0   2       88.75       77.97      6.28 o 
  -6   0   2       27.51       29.38      3.92 o 
  -5   0   2        7.31        9.81      2.48 o 
  -4   0   2      129.61      133.56      3.99 o 
  -3   0   2     1863.47     1806.28     21.28 o 
  -2   0   2      524.78      547.36      6.38 o 
  -1   0   2     1701.04     1704.45     13.95 o 
   0   0   2     2428.25     2416.90     15.95 o 
   1   0   2     1996.51     1937.21     17.90 o 
   2   0   2     1681.74     1511.21     12.83 o 
   3   0   2       87.32       96.82      3.26 o 
   4   0   2      458.11      462.34      6.65 o 
   5   0   2      179.99      180.51      5.94 o 
   6   0   2      560.86      561.25     11.26 o 
   7   0   2        6.48        7.20      3.19 o 
  -7   1   2       67.22       72.94     11.22 o 
  -6   1   2      221.47      211.10      8.09 o 
  -5   1   2       74.48       76.41      4.69 o 
  -4   1   2        0.07        2.86      1.15 o 
  -3   1   2      385.07      359.84      5.19 o 
  -2   1   2      456.31      516.65      5.44 o 
  -1   1   2      196.87      187.69      2.17 o 
   0   1   2      125.32      144.66      2.44 o 
   1   1   2     1544.40     1531.73      9.18 o 
   2   1   2     2180.67     2216.22     16.60 o 
   3   1   2       14.09       16.78      1.24 o 
   4   1   2        4.54        3.29      0.87 o 
   5   1   2      273.08      282.11      7.50 o 
   6   1   2        4.72        7.15      2.75 o 
   7   1   2       51.92       58.61      5.71 o 
  -7   2   2       79.95       72.39      7.52 o 
  -6   2   2        1.75        8.36      2.85 o 
  -5   2   2      150.44      146.83      4.48 o 
  -4   2   2      258.76      271.91      5.30 o 
  -3   2   2       33.56       36.84      2.67 o 
  -2   2   2      807.60      768.90      7.14 o 
  -1   2   2    25543.03    24804.46    248.48 o 
   0   2   2     1951.66     2036.80     29.26 o 
   1   2   2        4.24        2.26      0.57 o 
   2   2   2     3275.98     3444.66     29.16 o 
   3   2   2      873.23      934.90     12.77 o 
   4   2   2     1031.99      987.27     15.39 o 
   5   2   2      783.94      763.66     14.11 o 
   6   2   2        1.48       -0.68      2.14 o 
   7   2   2        7.79        7.06      3.22 o 
  -6   3   2       63.91       66.81      5.69 o 
  -5   3   2        0.24        2.91      1.55 o 
  -4   3   2      175.68      185.89      4.51 o 
  -3   3   2       42.18       49.01      2.20 o 
  -1   3   2      905.80      898.42      8.18 o 
   0   3   2     2286.00     2346.50     34.98 o 
   1   3   2      194.94      213.95      4.85 o 
   2   3   2       58.46       53.22      4.05 o 
   3   3   2     2480.60     2602.83     25.92 o 
   4   3   2      286.73      298.99      7.94 o 
   5   3   2        0.79        0.70      1.89 o 
   6   3   2       15.10       12.93      3.19 o 
   7   3   2        0.26       -1.32      2.89 o 
  -6   4   2       11.03       16.49      4.39 o 
  -5   4   2      324.01      343.94      6.94 o 
  -4   4   2      119.04      124.62      4.68 o 
  -3   4   2       21.51       25.31      1.80 o 
  -2   4   2     1494.57     1634.09     14.34 o 
  -1   4   2      195.05      234.66      4.86 o 
   0   4   2        0.33        0.97      1.74 o 
   1   4   2     1021.10     1066.75     15.77 o 
   2   4   2     1095.17     1141.83     12.46 o 
   3   4   2       86.15       84.68      4.19 o 
   4   4   2     2101.51     2129.91     30.43 o 
   5   4   2       63.97       58.03      4.60 o 
   6   4   2      164.57      145.73      7.51 o 
  -6   5   2        1.85        2.73      2.77 o 
  -5   5   2       16.27       19.62      3.34 o 
  -4   5   2       66.78       81.98      3.44 o 
  -3   5   2      187.74      164.33      4.02 o 
  -2   5   2       58.24       57.29      2.56 o 
  -1   5   2      217.58      205.94     10.07 o 
   0   5   2      111.36      106.33      4.34 o 
   1   5   2      589.84      601.94     20.30 o 
   2   5   2        0.74        1.08      1.25 o 
   3   5   2      247.59      253.09      8.75 o 
   4   5   2        3.16        4.53      2.05 o 
   5   5   2       16.06       11.71      2.78 o 
   6   5   2      100.30       96.58      6.97 o 
  -6   6   2      218.98      205.67     15.00 o 
  -5   6   2      278.88      271.20      8.85 o 
  -4   6   2        6.38        0.13      2.46 o 
  -3   6   2        1.40        2.41      1.48 o 
  -2   6   2      243.55      270.15      5.53 o 
  -1   6   2        0.02        3.13      1.51 o 
   0   6   2      305.25      345.65      8.72 o 
   1   6   2     1577.06     1733.09     23.12 o 
   2   6   2        0.06       -2.54      3.41 o 
   3   6   2      114.37      103.74      6.01 o 
   4   6   2        1.94        8.64      3.03 o 
   5   6   2       19.83       18.10      4.23 o 
   6   6   2       52.35       65.75      5.84 o 
  -5   7   2        0.44        2.18      5.13 o 
  -4   7   2       12.90        9.03      3.50 o 
  -3   7   2        1.14        1.84      2.45 o 
  -2   7   2      138.70      148.33      5.45 o 
  -1   7   2       13.56        8.28      2.01 o 
   0   7   2        0.17       -1.37      1.65 o 
   1   7   2      461.60      524.93     11.92 o 
   2   7   2      525.61      561.56     17.16 o 
   3   7   2      195.68      169.41      7.93 o 
   4   7   2       21.01       13.73      3.49 o 
   5   7   2      105.45      112.14      8.27 o 
   6   7   2       57.79       52.23     11.72 o 
  -5   8   2      204.16      276.08     18.70 o 
  -4   8   2        2.52        3.36      5.10 o 
  -3   8   2        7.21       11.84      3.36 o 
  -2   8   2       77.58       79.79      7.35 o 
  -1   8   2        1.99       -0.13      1.77 o 
   0   8   2       11.19       10.71      3.01 o 
   1   8   2       99.44       99.72      5.99 o 
   2   8   2       99.72      105.72      9.28 o 
   3   8   2      169.39      142.91      7.78 o 
   4   8   2       54.72       54.54      6.06 o 
   5   8   2       79.56       73.91      7.39 o 
  -4   9   2       36.86       46.91     10.26 o 
  -3   9   2       13.00       17.00      7.31 o 
  -2   9   2       21.76       19.10      6.98 o 
  -1   9   2       95.82      116.23      5.51 o 
   0   9   2       24.16       26.17      4.13 o 
   1   9   2       69.23       75.93      4.80 o 
   2   9   2      137.19      128.40     10.82 o 
   3   9   2       21.66       25.34      5.73 o 
   4   9   2      117.87      108.65      8.28 o 
   5   9   2        1.51        2.86      3.41 o 
  -3  10   2       78.38       77.18     11.77 o 
  -2  10   2      112.33      133.71     13.57 o 
  -1  10   2      271.16      286.72     17.57 o 
   0  10   2       26.57       25.78      3.65 o 
   1  10   2      114.68      129.78      9.63 o 
   2  10   2       25.89       30.52      7.00 o 
   3  10   2        0.03        1.58      2.96 o 
   4  10   2        0.19        5.89      3.72 o 
  -2  11   2      189.85      200.90     17.11 o 
  -1  11   2        3.19        2.28      5.85 o 
   0  11   2       85.45       86.31     11.03 o 
   1  11   2      132.80      141.15     10.57 o 
   2  11   2      178.28      199.39     10.48 o 
   3  11   2        9.73        8.22      4.03 o 
   0  12   2      162.41      170.82     15.47 o 
  -3 -11   3        8.92       15.65      7.57 o 
  -2 -11   3      189.28      240.20     17.47 o 
  -1 -11   3       22.62       38.37      8.57 o 
   0 -11   3        0.34       -5.13      4.44 o 
   1 -11   3      269.49      272.05     16.88 o 
  -4 -10   3        0.02       -3.21      4.39 o 
  -2 -10   3       79.99       86.59     11.08 o 
  -1 -10   3      132.30      120.71      8.17 o 
   0 -10   3      513.35      527.05     22.21 o 
   1 -10   3        9.28       12.82      6.03 o 
   2 -10   3      171.66      171.25     13.36 o 
  -4  -9   3       30.22       32.73      7.18 o 
  -3  -9   3        4.53       -3.67      3.41 o 
  -2  -9   3       29.71       49.81      8.04 o 
  -1  -9   3      340.54      324.53     16.90 o 
   0  -9   3        0.06        0.54      4.05 o 
   1  -9   3       34.26       32.19      6.85 o 
   2  -9   3        4.28        1.59      4.57 o 
   3  -9   3       31.56       30.91      7.49 o 
  -5  -8   3        1.93        7.59      3.78 o 
  -4  -8   3      134.59      136.30     11.72 o 
  -3  -8   3      353.85      339.48     15.85 o 
  -2  -8   3      219.24      226.11      8.03 o 
  -1  -8   3        6.13        7.30      2.61 o 
   0  -8   3      203.70      201.23      8.93 o 
   1  -8   3      118.10       92.28      8.72 o 
   2  -8   3      483.84      441.41     18.01 o 
   3  -8   3      113.26      130.88      7.44 o 
   4  -8   3        1.02        1.36      5.31 o 
   5  -8   3        6.83        6.62      6.75 o 
  -5  -7   3       31.31       31.15      4.28 o 
  -4  -7   3      113.45       90.49      9.34 o 
  -3  -7   3        1.52        2.05      3.03 o 
  -2  -7   3       30.83       29.12      3.24 o 
  -1  -7   3      253.64      257.29      8.26 o 
   0  -7   3      682.18      662.36     12.81 o 
   1  -7   3       42.72       35.45      4.05 o 
   2  -7   3      334.77      246.75      8.78 o 
   3  -7   3       14.54        6.69      5.27 o 
   4  -7   3       46.47       54.71      8.19 o 
   5  -7   3        0.01        1.70      2.67 o 
  -6  -6   3       47.46       44.25      5.15 o 
  -5  -6   3        1.61        2.22      2.28 o 
  -4  -6   3      142.17      120.98      5.91 o 
  -3  -6   3      241.32      191.23      7.63 o 
  -2  -6   3       78.24       73.29      5.25 o 
  -1  -6   3      578.01      599.40     15.83 o 
   0  -6   3      187.63      192.93      6.06 o 
   1  -6   3      714.84      765.81     12.69 o 
   2  -6   3      325.98      351.02      7.19 o 
   3  -6   3      323.07      247.31      8.76 o 
   4  -6   3       78.29       92.28      6.30 o 
   5  -6   3       20.56       20.56      4.44 o 
   6  -6   3       35.19       35.65      8.54 o 
  -6  -5   3        0.43        3.61      2.60 o 
  -5  -5   3      243.56      231.25      8.30 o 
  -4  -5   3      109.35      112.86      5.86 o 
  -3  -5   3        2.90        2.64      2.39 o 
  -2  -5   3       31.10       33.31      2.32 o 
  -1  -5   3        2.59        1.99      1.24 o 
   0  -5   3      308.05      308.00     14.29 o 
   1  -5   3      646.18      590.92     10.05 o 
   2  -5   3       17.73       23.51      2.14 o 
   3  -5   3        6.57        7.67      1.56 o 
   4  -5   3       95.06       74.55      3.57 o 
   5  -5   3       23.57       30.83      4.73 o 
   6  -5   3       29.13       24.95      4.96 o 
  -6  -4   3        0.02        0.77      2.35 o 
  -5  -4   3       13.12        6.89      3.80 o 
  -4  -4   3       61.44       64.09      4.22 o 
  -3  -4   3      366.78      352.35      6.33 o 
  -2  -4   3       41.02       35.91      2.18 o 
  -1  -4   3      766.79      752.68      9.22 o 
   0  -4   3      182.14      158.31      4.34 o 
   1  -4   3        0.23       11.65      1.54 o 
   2  -4   3        3.66       11.39      1.93 o 
   3  -4   3      177.79      180.42      4.66 o 
   4  -4   3        5.05        6.87      1.73 o 
   5  -4   3        0.10       -1.03      1.64 o 
   6  -4   3       91.79       85.66      7.17 o 
  -7  -3   3        4.36        2.94      3.12 o 
  -6  -3   3       10.73       14.93      3.25 o 
  -5  -3   3       24.28       26.36      3.50 o 
  -4  -3   3       17.43       13.67      2.37 o 
  -3  -3   3       26.27       20.42      1.70 o 
  -2  -3   3       77.88       92.70      9.73 o 
  -1  -3   3       16.87       21.97      1.54 o 
   0  -3   3      455.57      424.92      6.75 o 
   1  -3   3        2.41        2.13      0.77 o 
   2  -3   3      225.94      313.36      5.29 o 
   3  -3   3      448.36      475.17     10.66 o 
   4  -3   3        2.93        3.88      1.57 o 
   5  -3   3       60.53       53.54      3.50 o 
   6  -3   3       10.30        8.29      2.52 o 
  -7  -2   3      131.19      122.93     10.46 o 
  -6  -2   3        0.89        0.40      2.18 o 
  -5  -2   3        5.33       13.90      2.59 o 
  -4  -2   3       50.96       62.09      4.20 o 
  -3  -2   3        3.55        5.38      1.60 o 
  -2  -2   3      314.90      358.44      5.51 o 
  -1  -2   3      278.96      238.74      3.40 o 
   0  -2   3      367.72      382.68      4.24 o 
   1  -2   3     1697.77     1803.55     14.27 o 
   2  -2   3      234.15      228.17      3.90 o 
   3  -2   3     1696.29     1848.11     16.49 o 
   4  -2   3       18.43       16.06      2.02 o 
   5  -2   3      147.19      142.40      5.83 o 
   6  -2   3       58.22       64.32      5.05 o 
   7  -2   3       39.11       45.23      4.60 o 
  -7  -1   3       64.94       64.86      6.01 o 
  -6  -1   3        5.52        6.26      2.70 o 
  -5  -1   3      161.69      170.80      6.54 o 
  -4  -1   3       14.39       15.14      1.70 o 
  -3  -1   3      981.66     1001.84      8.99 o 
  -2  -1   3     1202.00     1312.09     10.96 o 
  -1  -1   3      493.69      425.63      4.54 o 
   0  -1   3     1940.11     1955.83     10.29 o 
   1  -1   3      111.78       80.66      1.72 o 
   2  -1   3      268.86      250.62      4.11 o 
   3  -1   3      204.24      192.07      4.77 o 
   4  -1   3      375.58      350.68      6.92 o 
   5  -1   3      177.36      172.15      5.55 o 
   6  -1   3        0.33       -0.12      1.86 o 
   7  -1   3        0.50        1.53      2.56 o 
  -7   0   3       13.17        7.96      3.30 o 
  -6   0   3       17.16       17.11      3.29 o 
  -5   0   3       32.89       35.99      3.64 o 
  -4   0   3      875.99      921.22     11.16 o 
  -3   0   3      915.96      949.76     10.23 o 
  -2   0   3      612.97      639.72      6.14 o 
  -1   0   3      251.46      222.61      3.13 o 
   0   0   3     5775.25     5893.62     32.88 o 
   1   0   3     1421.73     1336.78      8.30 o 
   2   0   3       62.05       80.16      2.06 o 
   3   0   3     1950.81     2060.27     25.43 o 
   4   0   3       33.79       36.66      2.16 o 
   5   0   3        7.38        8.22      1.96 o 
   6   0   3      129.95      134.65      5.88 o 
   7   0   3      132.60      137.20      9.87 o 
  -7   1   3      243.09      242.22      9.70 o 
  -6   1   3      356.67      346.55     16.23 o 
  -5   1   3      132.62      134.14      4.67 o 
  -4   1   3        8.40       13.01      1.83 o 
  -3   1   3       70.96       62.63      2.28 o 
  -2   1   3        7.81       10.41      1.36 o 
  -1   1   3      943.50      983.14      7.87 o 
   0   1   3       44.42       49.53      1.09 o 
   1   1   3     4907.39     4740.76     27.23 o 
   2   1   3      228.06      245.19      3.45 o 
   3   1   3      251.01      268.95      6.20 o 
   4   1   3       95.35      101.09      2.50 o 
   5   1   3       23.70       22.24      2.80 o 
   6   1   3       16.94       20.04      3.54 o 
   7   1   3      328.49      345.53     11.47 o 
  -7   2   3       68.98       60.98      7.37 o 
  -6   2   3     1450.27     1456.59     21.86 o 
  -5   2   3      390.74      399.72      8.49 o 
  -4   2   3      201.94      208.79      5.94 o 
  -3   2   3       14.01       40.99      3.15 o 
  -2   2   3      416.92      436.12      5.02 o 
  -1   2   3     4389.70     4637.27     26.68 o 
   0   2   3       14.95        4.57      4.40 o 
   1   2   3        0.61        0.46      0.55 o 
   2   2   3     2050.45     2117.40     15.60 o 
   3   2   3        9.04        7.24      1.49 o 
   4   2   3      291.09      286.00      7.94 o 
   5   2   3      738.15      740.52     13.85 o 
   6   2   3       48.44       46.22      5.73 o 
   7   2   3        0.00       -1.87      2.54 o 
  -6   3   3        2.94        4.44      3.38 o 
  -5   3   3     1393.16     1372.33     15.25 o 
  -4   3   3        0.14        2.51      1.23 o 
  -3   3   3      342.33      332.35      5.19 o 
  -2   3   3        3.61        7.10      1.35 o 
  -1   3   3      330.42      307.25      3.91 o 
   0   3   3       89.38       95.46      5.05 o 
   1   3   3      545.10      575.63      8.67 o 
   2   3   3     1683.26     1670.55     21.65 o 
   3   3   3     1374.09     1454.02     17.47 o 
   4   3   3       71.04       73.00      4.35 o 
   5   3   3        6.75        7.66      2.77 o 
   6   3   3      111.71      124.49      8.87 o 
   7   3   3      165.51      160.26      8.57 o 
  -6   4   3       97.70       97.21      7.68 o 
  -5   4   3      251.43      261.79      8.24 o 
  -4   4   3      370.89      368.88      6.39 o 
  -3   4   3        8.74       10.62      1.62 o 
  -2   4   3     4377.23     4504.99     31.48 o 
  -1   4   3     1003.69      944.30     14.59 o 
   0   4   3       16.65        9.77      2.59 o 
   1   4   3     1343.61     1384.61     23.52 o 
   2   4   3      116.76      128.76      4.75 o 
   3   4   3     1248.70     1302.62     21.63 o 
   4   4   3      484.82      507.62     10.90 o 
   5   4   3      101.77       92.06      5.52 o 
   6   4   3       47.27       57.18      5.19 o 
  -6   5   3        0.70       -1.21      2.61 o 
  -5   5   3        5.45        9.99      3.22 o 
  -4   5   3      495.38      482.93      9.21 o 
  -3   5   3      693.95      686.81      9.19 o 
  -2   5   3       70.05       76.25      2.80 o 
  -1   5   3       17.91       37.11      2.39 o 
   0   5   3      351.34      342.66     11.88 o 
   1   5   3        5.72        4.18      2.21 o 
   2   5   3      323.78      327.84      6.41 o 
   3   5   3       14.73       13.09      2.73 o 
   4   5   3      131.79      131.02      7.08 o 
   5   5   3      715.68      642.23     13.84 o 
   6   5   3       16.71       11.22      3.58 o 
  -6   6   3      129.23      133.21      7.41 o 
  -5   6   3      271.26      257.46     10.51 o 
  -4   6   3       32.73       27.26      4.33 o 
  -3   6   3      286.86      289.62      6.04 o 
  -2   6   3      405.74      421.37      8.31 o 
  -1   6   3        5.53        4.84      1.50 o 
   0   6   3     1810.83     1836.84     23.76 o 
   1   6   3      462.40      493.73     14.72 o 
   2   6   3       43.21       42.91      6.98 o 
   3   6   3        4.65        4.32      2.20 o 
   4   6   3       33.43       30.70      7.07 o 
   5   6   3      157.99      144.18      8.91 o 
   6   6   3      685.48      683.50     19.88 o 
  -5   7   3        4.26        8.49      3.80 o 
  -4   7   3        0.01        1.23      3.58 o 
  -3   7   3       77.09       77.77      6.00 o 
  -2   7   3       26.51       27.72      2.90 o 
  -1   7   3      233.95      243.98      6.55 o 
   0   7   3      277.73      251.54      8.54 o 
   1   7   3        5.25       11.32      2.68 o 
   2   7   3      134.62      139.77      7.37 o 
   3   7   3        9.60        4.02      2.44 o 
   4   7   3       68.60       72.51      6.28 o 
   5   7   3        0.59       -1.03      2.53 o 
   6   7   3      208.14      183.67     10.86 o 
  -5   8   3        0.02        1.62      5.23 o 
  -4   8   3       34.91       37.23      5.30 o 
  -3   8   3      128.81      144.99      8.57 o 
  -2   8   3      143.72      143.76      7.58 o 
  -1   8   3        1.27        1.75      1.87 o 
   0   8   3      392.50      425.07     11.41 o 
   1   8   3      130.08      127.02      6.58 o 
   2   8   3      338.85      287.34     14.44 o 
   3   8   3       15.40       13.60      3.45 o 
   4   8   3       44.99       50.28      5.91 o 
   5   8   3        6.46        9.74      4.48 o 
  -4   9   3       79.12       98.85     12.54 o 
  -3   9   3       11.33       11.00      6.49 o 
  -2   9   3       72.02       90.76     15.32 o 
  -1   9   3        5.68       12.22      3.45 o 
   0   9   3      291.96      293.48     10.22 o 
   1   9   3       15.32       19.50      3.13 o 
   2   9   3        1.43        3.28      3.80 o 
   3   9   3        0.00        2.41      3.06 o 
   4   9   3        7.36        4.62      3.22 o 
   5   9   3       11.61        3.83      3.96 o 
  -3  10   3       41.74       44.94      9.59 o 
  -2  10   3       11.49       11.08      5.95 o 
  -1  10   3        1.20        8.33      3.49 o 
   0  10   3       56.09       66.46      9.03 o 
   1  10   3       47.62       48.79      4.47 o 
   2  10   3       84.17       90.92     10.16 o 
   3  10   3        1.07        2.91      3.18 o 
   4  10   3      266.95      271.86     12.52 o 
  -2  11   3        6.07        3.46      6.31 o 
  -1  11   3       44.50       31.86      8.72 o 
   0  11   3       16.63       16.90      7.05 o 
   1  11   3       62.65       69.46      9.54 o 
   2  11   3       41.97       41.89      6.19 o 
   3  11   3        8.22        5.28      3.78 o 
   0  12   3       69.13       68.33     11.16 o 
  -2 -11   4       27.31       49.86     10.80 o 
  -1 -11   4       13.42       14.75      7.57 o 
   0 -11   4       78.33       59.53      6.90 o 
   1 -11   4        0.28       -2.51      5.46 o 
  -3 -10   4       97.77      104.08     12.93 o 
  -2 -10   4        6.80       16.42      6.75 o 
  -1 -10   4       15.67       16.12      4.34 o 
   0 -10   4      492.85      498.73     21.88 o 
   1 -10   4      648.04      614.82     24.11 o 
   2 -10   4       15.65        4.62      5.90 o 
  -4  -9   4       12.06        9.11      5.03 o 
  -3  -9   4      126.54      134.63     10.77 o 
  -2  -9   4       54.78       61.43      9.44 o 
  -1  -9   4       58.02       70.25      6.08 o 
   0  -9   4      762.51      757.40     25.42 o 
   1  -9   4        4.82        4.26      4.77 o 
   2  -9   4      253.31      264.03     15.44 o 
   3  -9   4        4.76       10.70      6.08 o 
  -5  -8   4      106.28       97.45      8.34 o 
  -4  -8   4       28.68       36.16      7.34 o 
  -3  -8   4        4.20        2.90      3.69 o 
  -2  -8   4        9.23        9.50      2.72 o 
  -1  -8   4      774.45      783.04     13.01 o 
   0  -8   4      208.41      208.88     12.62 o 
   1  -8   4      320.05      288.96     14.54 o 
   2  -8   4      679.72      653.91     22.67 o 
   3  -8   4        0.31       -1.14      2.51 o 
   4  -8   4        8.55        3.38      3.41 o 
  -5  -7   4        6.01        5.53      2.61 o 
  -4  -7   4        1.61        1.54      2.51 o 
  -3  -7   4        2.31        0.46      3.23 o 
  -2  -7   4       65.49       63.86      4.40 o 
  -1  -7   4       94.93       93.94      4.29 o 
   0  -7   4       59.99       62.08      4.03 o 
   1  -7   4       40.22       46.73      6.49 o 
   2  -7   4      286.48      304.05      9.87 o 
   3  -7   4      104.34       78.55      8.69 o 
   4  -7   4        9.14        3.24      3.04 o 
   5  -7   4       60.19       64.91      6.52 o 
  -6  -6   4        0.01       -1.88      2.45 o 
  -5  -6   4      218.14      220.96      8.48 o 
  -4  -6   4      218.87      190.90     12.05 o 
  -3  -6   4       51.69       46.61      4.46 o 
  -2  -6   4        0.03        1.25      1.55 o 
  -1  -6   4      234.04      221.13      6.76 o 
   0  -6   4       34.53       38.04      3.05 o 
   1  -6   4      181.96      205.78      8.71 o 
   2  -6   4      557.69      558.48     12.88 o 
   3  -6   4      176.94      187.08      7.93 o 
   4  -6   4        7.62       10.59      3.36 o 
   5  -6   4       52.94       47.64      7.59 o 
   6  -6   4        3.16        8.95      3.53 o 
  -6  -5   4      149.38      155.61      7.94 o 
  -5  -5   4      189.86      179.29      9.76 o 
  -4  -5   4      115.13      110.55      7.79 o 
  -3  -5   4       14.56        8.68      2.48 o 
  -2  -5   4      231.35      232.87      5.46 o 
  -1  -5   4       71.91       86.66      3.89 o 
   0  -5   4        0.28        0.24      1.07 o 
   1  -5   4      718.10      774.57     11.75 o 
   2  -5   4      518.14      482.52      9.26 o 
   3  -5   4       40.47       33.17      2.79 o 
   4  -5   4       44.49       46.45      4.86 o 
   5  -5   4       40.54       35.60      4.95 o 
   6  -5   4      159.96      172.34     13.80 o 
  -6  -4   4        0.11        0.24      2.28 o 
  -5  -4   4       14.77       13.51      2.81 o 
  -4  -4   4       24.17       22.29      3.09 o 
  -3  -4   4      280.31      312.80      7.20 o 
  -2  -4   4      403.77      355.59      6.41 o 
  -1  -4   4       93.65      112.03      3.25 o 
   0  -4   4       47.60       46.09      2.45 o 
   1  -4   4       53.46       81.13      5.19 o 
   2  -4   4       53.51       63.85      3.84 o 
   3  -4   4       87.31       88.64      3.55 o 
   4  -4   4        0.58        0.87      1.35 o 
   5  -4   4      101.04       91.17      6.66 o 
   6  -4   4       14.32       17.00      4.56 o 
  -7  -3   4       25.19       26.69      4.59 o 
  -6  -3   4       15.06       11.69      6.80 o 
  -5  -3   4      178.68      158.75      6.59 o 
  -4  -3   4       71.25       63.00      4.59 o 
  -3  -3   4      210.59      215.44      4.00 o 
  -2  -3   4       36.39       37.68      1.77 o 
  -1  -3   4      417.51      432.90      6.16 o 
   0  -3   4      158.63      160.83      3.24 o 
   1  -3   4      972.26      899.58      9.45 o 
   2  -3   4      382.87      446.01      5.71 o 
   3  -3   4       64.77       61.06      2.68 o 
   4  -3   4      139.16      123.08      9.10 o 
   5  -3   4        1.50        3.35      1.92 o 
   6  -3   4       10.33        9.47      3.06 o 
  -7  -2   4        1.75       -0.13      2.87 o 
  -6  -2   4        6.83        7.39      2.68 o 
  -5  -2   4      985.33      974.52     21.93 o 
  -4  -2   4       59.61       59.09      4.81 o 
  -3  -2   4      363.54      452.67      8.96 o 
  -2  -2   4       20.57       30.99      1.72 o 
  -1  -2   4       55.67       60.13      3.11 o 
   0  -2   4       27.22       30.41      0.97 o 
   1  -2   4      100.03       97.45      1.58 o 
   2  -2   4       34.02       30.05      1.56 o 
   3  -2   4       34.34       31.30      2.04 o 
   4  -2   4       22.88       28.91      2.45 o 
   5  -2   4      191.43      191.03      5.85 o 
   6  -2   4       28.32       29.36      3.45 o 
   7  -2   4        7.71        8.09      4.20 o 
  -7  -1   4        2.90        1.46      2.73 o 
  -6  -1   4       21.63       24.23      3.98 o 
  -5  -1   4       83.87       77.60      4.81 o 
  -4  -1   4      964.96      945.23     22.48 o 
  -3  -1   4       15.41        6.27      1.00 o 
  -2  -1   4      631.79      705.24      7.40 o 
  -1  -1   4     1359.76     1341.34     10.64 o 
   0  -1   4     1123.61     1137.77      7.26 o 
   1  -1   4      199.65      188.48      4.76 o 
   2  -1   4      722.92      781.06      7.25 o 
   3  -1   4      606.77      622.53      8.26 o 
   4  -1   4       70.82       82.61      3.09 o 
   5  -1   4       48.22       53.67      3.86 o 
   6  -1   4       18.06       22.62      3.08 o 
   7  -1   4       23.66       17.83      3.54 o 
  -7   0   4        0.01       -0.83      2.77 o 
  -6   0   4        0.61        3.38      2.38 o 
  -5   0   4      284.25      288.58      8.33 o 
  -4   0   4      685.40      685.85      9.46 o 
  -3   0   4      391.18      403.52      5.46 o 
  -2   0   4        0.08        1.36      0.65 o 
  -1   0   4     1795.48     1730.09     15.14 o 
   0   0   4      977.14      967.43      7.48 o 
   1   0   4      411.79      449.07      4.42 o 
   2   0   4     6236.66     6308.01     36.86 o 
   3   0   4      389.67      373.90      5.51 o 
   4   0   4      706.19      686.58      8.48 o 
   5   0   4      631.53      642.88     14.53 o 
   6   0   4       18.00       23.13      3.27 o 
   7   0   4        7.54        7.58      3.38 o 
  -7   1   4       87.95       99.18     12.57 o 
  -6   1   4        9.29        7.91      2.85 o 
  -5   1   4       52.49       55.88      3.42 o 
  -4   1   4      126.31      119.47      4.05 o 
  -3   1   4        5.09        7.63      1.30 o 
  -2   1   4       56.60       73.08      2.45 o 
  -1   1   4      220.79      174.82      2.48 o 
   0   1   4     3522.90     3343.97     28.96 o 
   1   1   4      115.53      119.29      3.75 o 
   2   1   4     1127.15     1232.27      9.90 o 
   3   1   4      491.85      554.20      6.51 o 
   4   1   4      174.74      177.28      5.97 o 
   5   1   4      199.69      197.42      7.61 o 
   6   1   4      192.79      193.16      6.79 o 
   7   1   4        2.68        6.00      3.27 o 
  -7   2   4       65.18       57.10      7.30 o 
  -6   2   4      154.61      159.42      7.16 o 
  -5   2   4      323.51      336.23      7.50 o 
  -4   2   4      585.06      557.70      8.76 o 
  -3   2   4      139.12      124.50      3.13 o 
  -2   2   4        0.13        0.25      0.55 o 
  -1   2   4    10049.11     9845.32     84.23 o 
   0   2   4        5.58       -0.99      0.66 o 
   1   2   4      828.20      787.50     10.94 o 
   2   2   4     1334.88     1370.42     15.94 o 
   3   2   4        3.21        0.33      0.72 o 
   4   2   4      251.13      238.54      6.03 o 
   5   2   4      752.30      750.30     14.08 o 
   6   2   4       47.10       44.41      4.68 o 
   7   2   4      105.41       99.23      7.07 o 
  -6   3   4      134.31      139.19      8.83 o 
  -5   3   4       62.68       63.64      3.77 o 
  -4   3   4        3.36        6.77      1.45 o 
  -3   3   4      191.04      191.46      3.88 o 
  -2   3   4       38.97       28.68      1.39 o 
  -1   3   4     1126.94     1120.38     10.01 o 
   0   3   4     1119.04     1123.61     20.75 o 
   1   3   4      953.53      932.59     10.10 o 
   2   3   4        3.49        5.29      1.25 o 
   3   3   4       88.27       99.19      4.19 o 
   4   3   4       11.91        8.88      2.18 o 
   5   3   4        0.02        2.08      2.00 o 
   6   3   4      135.43      135.81     12.57 o 
   7   3   4       45.52       44.45      5.49 o 
  -6   4   4        0.25        0.53      3.18 o 
  -5   4   4      517.92      525.36     11.74 o 
  -4   4   4      144.07      156.61      4.30 o 
  -3   4   4      198.93      213.67      4.22 o 
  -2   4   4     3895.94     3881.93     27.60 o 
  -1   4   4      537.77      619.05      8.14 o 
   0   4   4       16.66       20.60      3.23 o 
   1   4   4      176.26      174.82      5.01 o 
   2   4   4      265.40      250.49      5.06 o 
   3   4   4      474.95      424.12     10.97 o 
   4   4   4     1939.93     1876.69     23.18 o 
   5   4   4      209.58      238.97      8.21 o 
   6   4   4        0.27        0.49      2.31 o 
  -6   5   4       25.41       23.63      4.05 o 
  -5   5   4      172.84      191.13      9.48 o 
  -4   5   4      136.16      140.88      5.97 o 
  -3   5   4      485.13      463.66      7.18 o 
  -2   5   4      103.18       89.61      2.88 o 
  -1   5   4      171.66      136.09      3.98 o 
   0   5   4       31.67       49.94      5.08 o 
   1   5   4        0.10       -0.80      1.72 o 
   2   5   4      305.03      306.52      6.24 o 
   3   5   4       31.35       26.56      3.60 o 
   4   5   4       82.51       90.52      6.31 o 
   5   5   4       33.89       24.08      4.40 o 
   6   5   4      145.20      146.48      9.81 o 
  -6   6   4       24.18       19.16      4.11 o 
  -5   6   4        6.86       12.08      3.18 o 
  -4   6   4       42.62       47.10      5.12 o 
  -3   6   4       18.33       20.39      3.59 o 
  -2   6   4      885.41      928.89     14.45 o 
  -1   6   4       18.61       19.86      2.21 o 
   0   6   4      210.95      226.99      6.80 o 
   1   6   4      503.49      516.00     15.03 o 
   2   6   4       16.92       16.68      2.11 o 
   3   6   4      382.54      385.49     14.86 o 
   4   6   4       10.73        8.77      3.05 o 
   5   6   4      437.48      434.43     14.46 o 
   6   6   4      180.90      199.60     11.19 o 
  -5   7   4        3.53        0.89      3.25 o 
  -4   7   4        5.61        9.78      3.52 o 
  -3   7   4      186.52      189.31     12.59 o 
  -2   7   4      807.27      821.52     22.39 o 
  -1   7   4      136.81      148.92      5.13 o 
   0   7   4      142.91      125.71      5.77 o 
   1   7   4        0.17        0.36      2.69 o 
   2   7   4       79.92       77.33      4.10 o 
   3   7   4      101.09       98.63     11.71 o 
   4   7   4       33.65       28.36      4.65 o 
   5   7   4      204.59      189.69     12.68 o 
   6   7   4      123.62      115.07      9.33 o 
  -5   8   4       22.72       33.93      8.87 o 
  -4   8   4      149.80      181.27      9.58 o 
  -3   8   4        1.59        4.80      3.11 o 
  -2   8   4       22.20       24.40      4.22 o 
  -1   8   4     1104.31     1164.95     21.39 o 
   0   8   4       81.36       90.56      5.51 o 
   1   8   4       89.18       96.23      7.35 o 
   2   8   4        2.79        9.00      3.90 o 
   3   8   4       95.01      107.31     14.79 o 
   4   8   4        1.10        4.83      2.88 o 
   5   8   4       89.98      108.06      8.57 o 
  -4   9   4       88.12       89.44     12.44 o 
  -3   9   4      561.26      596.84     18.72 o 
  -2   9   4       62.64       69.28      6.31 o 
  -1   9   4        6.43        5.61      3.03 o 
   0   9   4       13.71       17.86      3.65 o 
   1   9   4       66.28       66.12      5.73 o 
   2   9   4        0.51        2.31      3.64 o 
   3   9   4        1.94        1.24      2.60 o 
   4   9   4      226.21      196.64     20.98 o 
   5   9   4       30.54       25.10      5.58 o 
  -3  10   4      195.52      250.10     18.18 o 
  -2  10   4        6.25        7.43      3.81 o 
  -1  10   4       55.63       56.10      6.20 o 
   0  10   4       35.28       28.24      7.00 o 
   1  10   4        0.06        2.00      2.36 o 
   2  10   4       66.05       56.53      8.87 o 
   3  10   4       10.38       11.17      4.00 o 
   4  10   4       57.57       62.25     21.40 o 
  -2  11   4       59.61       90.39     12.52 o 
  -1  11   4       35.82       36.16      8.90 o 
   0  11   4        1.45       -1.36      3.39 o 
   1  11   4       47.35       64.89      9.72 o 
   2  11   4       86.47       97.34     13.11 o 
   3  11   4        5.29        6.64      4.15 o 
   0  12   4       93.64      115.55     13.11 o 
  -2 -11   5       15.53       18.36      8.46 o 
  -1 -11   5       29.86       31.16      8.41 o 
   0 -11   5        3.33        2.46      3.74 o 
   1 -11   5       59.38       61.59      7.31 o 
   2 -11   5       92.30       93.36     12.05 o 
  -3 -10   5      106.99      131.11     14.18 o 
  -2 -10   5        0.99        6.54      5.41 o 
  -1 -10   5       72.95       77.04      6.84 o 
   0 -10   5      130.30      129.10      8.50 o 
   1 -10   5       11.61       13.72      6.08 o 
   2 -10   5        2.63        3.57      5.57 o 
   3 -10   5       93.21      103.72     12.49 o 
  -4  -9   5      109.18       94.31     10.67 o 
  -3  -9   5       19.45       24.62      6.21 o 
  -2  -9   5       68.44       77.51     10.23 o 
  -1  -9   5        5.83        9.54      3.38 o 
   0  -9   5       14.24       20.97      4.27 o 
   1  -9   5       82.37       79.61      9.59 o 
   2  -9   5       38.60       28.78      7.28 o 
   3  -9   5       48.64       50.17      9.18 o 
   4  -9   5        2.84        3.72      3.69 o 
  -5  -8   5        4.41        9.05      4.18 o 
  -4  -8   5       10.54       10.26      5.33 o 
  -3  -8   5       72.88       55.61      7.34 o 
  -2  -8   5        0.34        0.53      1.77 o 
  -1  -8   5     1607.32     1580.52     25.84 o 
   0  -8   5       40.92       42.29      4.75 o 
   1  -8   5      120.02      129.04     10.36 o 
   2  -8   5        1.92       -0.21      4.10 o 
   3  -8   5       90.60       80.67      6.55 o 
   4  -8   5        3.30        5.31      5.19 o 
   5  -8   5       27.43       17.31      6.34 o 
  -5  -7   5      207.47      177.96      7.94 o 
  -4  -7   5       68.33       55.51      5.53 o 
  -3  -7   5       37.71       53.78      7.00 o 
  -2  -7   5      187.57      185.97      6.94 o 
  -1  -7   5      411.75      415.94      9.10 o 
   0  -7   5      220.08      229.97      8.59 o 
   1  -7   5        0.05       -3.13      3.18 o 
   2  -7   5       69.73       63.95      5.26 o 
   3  -7   5        0.84        0.50      2.36 o 
   4  -7   5       84.08       75.79      6.52 o 
   5  -7   5      260.75      268.74     25.66 o 
  -6  -6   5        4.57        6.90      3.24 o 
  -5  -6   5      108.12      106.92      6.39 o 
  -4  -6   5       16.40        7.49      3.04 o 
  -3  -6   5      560.19      560.46     13.24 o 
  -2  -6   5        2.89        2.48      1.86 o 
  -1  -6   5       63.68       53.03      3.15 o 
   0  -6   5        6.51        9.27      1.60 o 
   1  -6   5      457.96      474.19     17.03 o 
   3  -6   5        1.13        1.96      2.31 o 
   4  -6   5       65.15       45.00      5.16 o 
   5  -6   5        0.52        5.75      3.62 o 
  -6  -5   5       29.57       31.14      4.39 o 
  -5  -5   5       50.08       45.09      4.54 o 
  -4  -5   5       19.84       15.79      3.29 o 
  -3  -5   5        1.28        5.95      1.63 o 
  -2  -5   5       59.25       61.62      4.21 o 
  -1  -5   5      794.35      764.32     10.70 o 
   0  -5   5       61.95       61.15      2.83 o 
   1  -5   5     1023.08     1005.89     15.35 o 
   2  -5   5       18.24       26.13      3.57 o 
   4  -5   5        0.16        2.58      2.63 o 
   5  -5   5      495.42      456.45     14.14 o 
   6  -5   5        2.72        0.40      3.30 o 
  -6  -4   5        6.84        4.13      2.59 o 
  -5  -4   5       48.56       42.68      4.26 o 
  -4  -4   5      106.87       94.92      5.04 o 
  -3  -4   5      162.29      125.11      4.15 o 
  -2  -4   5      266.42      276.00      5.77 o 
  -1  -4   5      879.95      922.20     10.62 o 
   0  -4   5      863.69      896.15     10.31 o 
   1  -4   5     1396.56     1534.35     17.41 o 
   2  -4   5      483.63      454.50      7.16 o 
   3  -4   5     1382.92     1388.45     13.70 o 
   4  -4   5       41.31       46.56      4.22 o 
   5  -4   5      131.70      112.93     10.85 o 
   6  -4   5      163.01      143.46      9.20 o 
  -6  -3   5      160.30      138.22      7.29 o 
  -5  -3   5      140.28      144.55      6.30 o 
  -4  -3   5       35.96       34.49      4.30 o 
  -3  -3   5       34.16       31.98      1.90 o 
  -2  -3   5       85.40      101.61      2.89 o 
  -1  -3   5      134.09      120.31      3.54 o 
   0  -3   5      694.14      779.63      8.70 o 
   1  -3   5        3.47        6.41      1.37 o 
   2  -3   5      145.33      152.86      3.09 o 
   3  -3   5       52.78       42.99      2.33 o 
   4  -3   5      576.26      595.95      9.20 o 
   5  -3   5      129.98      126.59      4.37 o 
   6  -3   5       26.17       35.27      5.56 o 
  -7  -2   5        6.69       11.18      3.71 o 
  -6  -2   5        2.83       -0.03      2.82 o 
  -5  -2   5      265.22      275.06      8.40 o 
  -4  -2   5      266.98      255.59     12.47 o 
  -3  -2   5      345.95      318.40      5.22 o 
  -2  -2   5      392.92      372.06      5.27 o 
  -1  -2   5      909.13      865.19      8.97 o 
   0  -2   5       70.76       75.26      1.43 o 
   1  -2   5       46.80       52.17      5.14 o 
   2  -2   5       35.03       33.74      1.74 o 
   3  -2   5        0.24       -0.14      0.98 o 
   4  -2   5       56.96       49.84      2.62 o 
   5  -2   5       60.71       60.94      3.25 o 
   6  -2   5        0.68        1.14      2.09 o 
  -7  -1   5        6.38        4.79      3.23 o 
  -6  -1   5       75.89       69.38      5.38 o 
  -5  -1   5      112.82      102.30      9.58 o 
  -4  -1   5       15.46       18.41      1.67 o 
  -3  -1   5       23.46       22.73      1.56 o 
  -2  -1   5       23.80       29.26      1.65 o 
  -1  -1   5        1.72       10.15      0.96 o 
   0  -1   5      148.04      159.73      2.10 o 
   1  -1   5       29.02       17.80      1.02 o 
   2  -1   5       46.67       35.65      2.23 o 
   3  -1   5      159.21      153.24      4.45 o 
   4  -1   5       87.12       78.28      3.03 o 
   5  -1   5       45.36       57.15      3.72 o 
   6  -1   5        9.29        9.51      2.52 o 
   7  -1   5       12.49       10.58      3.19 o 
  -7   0   5       68.95       68.38      7.75 o 
  -6   0   5      115.04      119.45     10.69 o 
  -5   0   5        2.71        1.10      1.78 o 
  -4   0   5       25.76       24.62      2.25 o 
  -3   0   5      621.41      697.47      9.71 o 
  -2   0   5      527.10      509.61      6.46 o 
  -1   0   5       78.18       93.98      2.72 o 
   0   0   5        3.12        2.57      0.58 o 
   1   0   5        7.34        4.17      0.68 o 
   2   0   5      613.85      627.39      6.44 o 
   3   0   5      265.66      312.56      4.94 o 
   4   0   5      109.60      107.86      3.37 o 
   5   0   5      274.18      280.38      7.17 o 
   6   0   5       38.57       48.82      4.03 o 
   7   0   5       62.14       68.78      5.29 o 
  -7   1   5       52.60       49.29     12.86 o 
  -6   1   5        4.94        3.83      2.59 o 
  -5   1   5       49.58       52.28      3.35 o 
  -4   1   5      344.28      353.31      7.64 o 
  -3   1   5      265.10      319.03      5.03 o 
  -2   1   5     2463.98     2447.15     16.85 o 
  -1   1   5       14.10       19.64      1.37 o 
   0   1   5       68.28       70.10      1.71 o 
   1   1   5        6.44       17.10      1.13 o 
   2   1   5       99.74      111.64      2.55 o 
   3   1   5        0.91        6.04      1.05 o 
   4   1   5      378.66      355.42      7.24 o 
   5   1   5      167.24      168.98      5.69 o 
   6   1   5       17.47       13.14      2.78 o 
   7   1   5        0.07       -2.11      2.66 o 
  -7   2   5       46.37       40.58     10.81 o 
  -6   2   5      142.17      140.84      8.83 o 
  -5   2   5       47.75       55.26      5.06 o 
  -4   2   5      419.06      422.09      7.60 o 
  -3   2   5      208.95      191.01      5.50 o 
  -2   2   5      866.67      874.94      8.45 o 
  -1   2   5        5.09       16.33      2.78 o 
   0   2   5      340.79      325.19      6.35 o 
   1   2   5      221.52      240.59      3.69 o 
   2   2   5      339.84      371.47      4.80 o 
   3   2   5        1.16        2.55      0.87 o 
   4   2   5      373.10      384.57      7.75 o 
   5   2   5      107.50      118.98      5.14 o 
   6   2   5      216.92      197.76      8.04 o 
   7   2   5       97.05      112.25      7.44 o 
  -6   3   5      138.03      136.23     12.38 o 
  -5   3   5      172.94      165.58      7.05 o 
  -4   3   5       84.12       88.65      7.47 o 
  -3   3   5        2.82        1.93      0.93 o 
  -2   3   5      223.65      238.39      3.28 o 
  -1   3   5      825.01      764.35     11.23 o 
   0   3   5       62.59       50.83      2.28 o 
   1   3   5       10.83        8.81      1.17 o 
   2   3   5      250.56      255.04      4.05 o 
   3   3   5        0.78        0.62      0.89 o 
   4   3   5      135.38      131.54      7.37 o 
   5   3   5       65.18       63.90      4.70 o 
   6   3   5      405.85      422.18     11.74 o 
   7   3   5        5.45       -1.05      2.84 o 
  -6   4   5       51.03       55.53      6.55 o 
  -5   4   5       60.48       51.67      4.47 o 
  -4   4   5      167.41      160.20      6.11 o 
  -3   4   5      859.96      840.62      8.87 o 
  -2   4   5     4088.27     4342.64     45.29 o 
  -1   4   5       92.44       77.44      2.51 o 
   0   4   5     1250.22     1365.86     25.83 o 
   1   4   5        6.95       11.07      1.46 o 
   2   4   5       63.21       72.04      2.97 o 
   3   4   5      235.74      238.26     17.77 o 
   4   4   5     2015.41     1998.17     42.09 o 
   5   4   5       10.92        9.89      2.75 o 
   6   4   5        0.75        0.85      2.39 o 
  -6   5   5      194.04      210.40      8.71 o 
  -5   5   5        7.68        7.83      2.79 o 
  -4   5   5      243.34      246.92      9.43 o 
  -3   5   5      544.10      533.66     17.12 o 
  -2   5   5      570.57      515.14      8.23 o 
  -1   5   5      280.82      350.33      6.31 o 
   0   5   5      687.03      665.35     17.62 o 
   1   5   5        0.39        5.85      1.65 o 
   2   5   5       22.95       20.30      2.44 o 
   3   5   5      105.27       97.30      5.89 o 
   4   5   5       28.79       35.45      4.50 o 
   5   5   5      794.39      732.69     26.21 o 
   6   5   5       26.64       32.54      5.59 o 
  -6   6   5        9.77       13.46      3.84 o 
  -5   6   5        0.02        1.13      2.53 o 
  -4   6   5        0.31       -2.50      2.25 o 
  -3   6   5     1830.50     1771.74     27.58 o 
  -2   6   5     2524.89     2455.66     81.60 o 
  -1   6   5      178.27      181.29      5.09 o 
   0   6   5     1114.39     1110.96     25.60 o 
   1   6   5       12.97       12.95      3.44 o 
   2   6   5      304.61      307.59      8.41 o 
   3   6   5       74.93       72.09      5.44 o 
   4   6   5       23.93       25.70      6.99 o 
   5   6   5       55.43       53.74     15.09 o 
   6   6   5        8.38        5.75      3.64 o 
  -5   7   5        8.63       11.22      4.27 o 
  -4   7   5       18.13       10.70      3.71 o 
  -3   7   5       32.33       37.33      7.90 o 
  -2   7   5       52.81       68.53      5.60 o 
  -1   7   5      572.66      565.20      9.94 o 
   0   7   5       73.71       74.72      4.59 o 
   1   7   5      233.75      237.86     11.18 o 
   2   7   5       73.69       77.87      4.04 o 
   3   7   5       24.27       20.03      3.74 o 
   4   7   5      120.96      115.65      7.65 o 
   5   7   5       66.05       54.40      6.47 o 
   6   7   5        9.82        5.82      3.80 o 
  -5   8   5      116.85      134.34     14.77 o 
  -4   8   5      130.60      145.64      9.05 o 
  -3   8   5       11.22       17.63      4.26 o 
  -2   8   5       15.31       13.77      3.50 o 
  -1   8   5      372.81      369.09     34.57 o 
   0   8   5      149.33      164.78     13.52 o 
   1   8   5       96.27      101.03      8.46 o 
   2   8   5        0.30        0.14      2.10 o 
   3   8   5        0.00       -2.80      1.87 o 
   4   8   5       12.24       10.64      3.46 o 
   5   8   5      274.44      273.95     12.45 o 
  -4   9   5       47.63       63.28      7.00 o 
  -3   9   5        4.05        4.51      3.50 o 
  -2   9   5       50.09       59.49      6.15 o 
  -1   9   5       91.66       83.81      7.86 o 
   0   9   5       12.89       18.65      5.85 o 
   1   9   5       17.98       24.48      8.13 o 
   2   9   5       30.73       37.87      8.45 o 
   3   9   5       67.64       65.37      9.48 o 
   4   9   5        4.59        1.62      3.15 o 
   5   9   5        0.02        2.45      3.65 o 
  -3  10   5       33.30       40.37      9.21 o 
  -2  10   5        7.63       -1.98      4.64 o 
  -1  10   5       93.69      102.60      7.78 o 
   0  10   5       59.79       58.50      8.85 o 
   1  10   5      186.08      191.43     13.38 o 
   2  10   5      243.32      268.53     11.21 o 
   3  10   5       21.12       24.23      5.08 o 
   4  10   5       46.70       47.66     10.00 o 
  -2  11   5      156.78      160.97     15.39 o 
  -1  11   5       78.41       93.25      8.02 o 
   0  11   5       30.49       35.01      8.23 o 
   1  11   5       76.49       72.17     10.36 o 
   2  11   5        1.69        4.90      5.10 o 
   3  11   5       34.96       39.30      6.29 o 
   0  12   5       12.26       20.03      8.31 o 
  -2 -11   6       19.57       32.32      9.41 o 
  -1 -11   6      232.76      225.09     16.98 o 
   0 -11   6       21.22       29.67      5.92 o 
   1 -11   6      100.06      111.45      8.99 o 
  -3 -10   6        2.18        8.57      6.77 o 
  -2 -10   6      235.44      256.64     17.93 o 
  -1 -10   6       37.71       28.94      5.05 o 
   0 -10   6       55.99       44.76      5.80 o 
   1 -10   6        0.35        0.93      3.30 o 
   2 -10   6       30.53       30.15      6.21 o 
   3 -10   6      186.61      199.42     16.18 o 
  -4  -9   6        3.17        0.69      4.80 o 
  -3  -9   6        0.18       -0.77      4.69 o 
  -2  -9   6      158.10      163.94     13.44 o 
  -1  -9   6        3.90       -1.76      2.47 o 
   0  -9   6       79.69       88.97      7.76 o 
   1  -9   6       29.17       36.64      5.20 o 
   2  -9   6      175.33      195.85     14.23 o 
   3  -9   6        3.27        0.46      5.00 o 
   4  -9   6        0.46       -0.28      3.69 o 
  -5  -8   6       13.96        9.70      3.30 o 
  -4  -8   6        5.93       12.44      5.69 o 
  -3  -8   6        8.78       10.67      4.51 o 
  -2  -8   6       12.37       10.48      3.16 o 
  -1  -8   6      855.34      866.64     18.55 o 
   0  -8   6      401.71      426.64     12.73 o 
   1  -8   6        4.13        3.70      2.65 o 
   2  -8   6        4.11        8.59      5.03 o 
   3  -8   6       30.77       35.58      8.91 o 
   4  -8   6      192.60      198.36     10.24 o 
  -5  -7   6        4.40        5.84      2.49 o 
  -4  -7   6       47.59       57.07      8.14 o 
  -3  -7   6      185.94      157.87     10.03 o 
  -2  -7   6      151.13      151.24      5.90 o 
  -1  -7   6      870.36      893.05     13.32 o 
   0  -7   6       23.30       25.72      3.79 o 
   1  -7   6      139.21      144.73     10.59 o 
   2  -7   6       14.38       15.14      3.50 o 
   3  -7   6       17.70       16.95      3.73 o 
   4  -7   6      235.18      250.07     10.61 o 
   5  -7   6        1.64       -1.00      3.38 o 
  -6  -6   6       92.81      108.42      7.20 o 
  -5  -6   6       14.82       16.61      3.42 o 
  -4  -6   6      112.79      125.76      7.28 o 
  -3  -6   6        3.50        5.91      2.45 o 
  -2  -6   6     1621.95     1523.32     17.56 o 
  -1  -6   6      254.91      237.52      6.06 o 
   0  -6   6      578.90      559.35      8.85 o 
   1  -6   6      573.10      582.54     11.00 o 
   2  -6   6       18.17       12.44      3.98 o 
   3  -6   6      140.95       74.94     25.43 o 
   4  -6   6      194.84      194.29      9.22 o 
   5  -6   6      306.53      313.18     12.49 o 
  -6  -5   6       59.87       50.07      5.35 o 
  -5  -5   6        2.40        2.56      2.28 o 
  -4  -5   6        4.03        2.48      5.53 o 
  -3  -5   6      188.91      207.29     11.65 o 
  -2  -5   6      649.86      608.10      9.53 o 
  -1  -5   6       10.23       14.55      1.84 o 
   0  -5   6       14.02       22.34      2.57 o 
   1  -5   6      229.82      241.30      6.49 o 
   2  -5   6      105.70       94.23      5.46 o 
   3  -5   6        1.76        1.67      2.40 o 
   4  -5   6      666.83      608.66     16.52 o 
   5  -5   6       35.74       50.15      5.88 o 
   6  -5   6        3.67        7.45      3.95 o 
  -6  -4   6      117.93      112.01      6.86 o 
  -5  -4   6      380.33      356.22     10.12 o 
  -4  -4   6       68.33       77.07      5.70 o 
  -3  -4   6      207.29      243.15      5.98 o 
  -2  -4   6      287.45      309.37      6.28 o 
  -1  -4   6        8.40        8.96      1.30 o 
   0  -4   6      391.08      399.93      6.07 o 
   1  -4   6      199.79      223.39      7.43 o 
   2  -4   6      176.04      163.80      3.89 o 
   3  -4   6       22.51       18.74      1.77 o 
   4  -4   6      100.87       99.01      6.65 o 
   5  -4   6       71.06       65.98      4.91 o 
   6  -4   6      102.78       84.73     38.24 o 
  -6  -3   6      224.43      253.67     11.53 o 
  -5  -3   6      106.77      108.26      7.29 o 
  -4  -3   6       81.22       66.54      4.27 o 
  -3  -3   6       33.21       31.83      2.59 o 
  -2  -3   6     2046.44     2158.09     22.58 o 
  -1  -3   6        2.73        1.86      0.71 o 
   0  -3   6     1382.35     1402.69     10.27 o 
   1  -3   6      589.92      570.38      9.00 o 
   2  -3   6      148.00      166.64      2.94 o 
   3  -3   6        9.09       17.45      1.57 o 
   4  -3   6        0.70        2.64      1.28 o 
   5  -3   6      165.48      156.40      6.51 o 
   6  -3   6       58.60       65.59      6.99 o 
  -6  -2   6       10.82        8.43      2.92 o 
  -5  -2   6       18.82       17.84      3.04 o 
  -4  -2   6      246.28      248.43      6.26 o 
  -3  -2   6       40.71       32.48      2.00 o 
  -2  -2   6        0.33        0.26      0.74 o 
  -1  -2   6      195.38      235.52      3.52 o 
   0  -2   6      124.62      128.10      1.96 o 
   1  -2   6       45.06       44.28      2.47 o 
   2  -2   6     1017.64     1061.38     11.30 o 
   3  -2   6      256.46      292.43      4.90 o 
   4  -2   6       53.84       51.52      2.68 o 
   5  -2   6      139.59      129.87      4.37 o 
   6  -2   6       16.33        9.35      3.37 o 
  -7  -1   6       24.39       24.92      4.49 o 
  -6  -1   6       23.58       21.11      3.59 o 
  -5  -1   6       44.19       50.40      4.23 o 
  -4  -1   6        5.96        5.35      1.29 o 
  -3  -1   6        1.07        0.55      0.81 o 
  -2  -1   6      295.64      286.71      5.47 o 
  -1  -1   6        4.26        3.87      0.86 o 
   0  -1   6     1990.59     1919.21     13.08 o 
   1  -1   6       44.65       52.44      2.24 o 
   2  -1   6       66.91       77.54      2.18 o 
   3  -1   6        9.40       16.72      1.52 o 
   4  -1   6        2.81        4.82      1.34 o 
   5  -1   6        0.02       -0.49      1.66 o 
   6  -1   6      180.73      168.16      7.51 o 
   7  -1   6       14.84       22.56      5.38 o 
  -7   0   6        3.94        6.13      5.39 o 
  -6   0   6       49.21       51.72      4.86 o 
  -5   0   6        1.35        1.75      2.21 o 
  -4   0   6       13.80       20.49      1.84 o 
  -3   0   6      264.01      316.30      5.03 o 
  -2   0   6      259.36      258.77      5.48 o 
  -1   0   6      909.39      843.82      7.32 o 
   0   0   6      830.60      832.23      6.89 o 
   1   0   6       25.21       15.49      2.42 o 
   2   0   6      288.37      345.36      5.83 o 
   3   0   6      132.44      141.23      3.40 o 
   4   0   6      394.89      362.69      6.13 o 
   5   0   6       38.25       35.27      3.23 o 
   6   0   6       28.09       27.56      3.39 o 
   7   0   6       57.08       64.73      5.24 o 
  -7   1   6        4.61        5.52      4.21 o 
  -6   1   6       56.10       55.36      6.38 o 
  -5   1   6       77.51       82.52      4.06 o 
  -4   1   6        2.60        4.59      1.55 o 
  -3   1   6       50.57       59.31      2.38 o 
  -2   1   6     1163.88     1298.41     13.04 o 
  -1   1   6        0.94        0.57      0.60 o 
   0   1   6      299.93      297.13     14.59 o 
   1   1   6      492.13      469.46      5.78 o 
   2   1   6     1204.37     1303.59     10.58 o 
   3   1   6       33.50       41.72      2.02 o 
   4   1   6       30.19       37.13      2.23 o 
   5   1   6       36.54       41.90      3.42 o 
   6   1   6      176.17      161.53      6.34 o 
   7   1   6        6.75        8.98      3.53 o 
  -6   2   6        4.95        4.34      3.19 o 
  -5   2   6      365.56      365.66      9.78 o 
  -4   2   6      252.73      261.83      6.02 o 
  -3   2   6       44.18       54.05      2.38 o 
  -2   2   6      522.63      489.28      5.74 o 
  -1   2   6     1561.09     1673.99     16.75 o 
   0   2   6      309.73      297.52      3.75 o 
   1   2   6     7369.36     7543.39     49.97 o 
   2   2   6     1025.25     1099.42      9.44 o 
   3   2   6      548.21      497.78     10.73 o 
   4   2   6       14.96       18.34      2.31 o 
   5   2   6       80.54       69.41      6.45 o 
   6   2   6      107.86       95.77      6.10 o 
   7   2   6        4.69        5.76      3.39 o 
  -6   3   6        1.44        1.68      3.15 o 
  -5   3   6       23.06       20.26      4.63 o 
  -4   3   6        2.37        4.11      1.60 o 
  -3   3   6       30.85       30.33      2.13 o 
  -2   3   6      216.71      198.89      3.39 o 
  -1   3   6      569.22      569.47      8.78 o 
   0   3   6       64.99       83.98      5.06 o 
   1   3   6       71.56       79.95      3.28 o 
   2   3   6     1043.40     1087.30      9.49 o 
   3   3   6      421.53      401.89      5.08 o 
   4   3   6       45.91       44.57      3.25 o 
   5   3   6        5.83       11.53      2.77 o 
   6   3   6        0.44        0.26      2.70 o 
  -6   4   6      185.92      179.01     10.15 o 
  -5   4   6      169.17      158.04      6.82 o 
  -4   4   6      445.25      415.79      9.85 o 
  -3   4   6        7.97        7.89      1.51 o 
  -2   4   6     1296.50     1339.53     22.67 o 
  -1   4   6       99.24       92.21      2.22 o 
   0   4   6       97.01       87.53      7.81 o 
   1   4   6      578.71      586.42      8.23 o 
   2   4   6      192.45      198.27      4.03 o 
   3   4   6      378.67      341.87     10.17 o 
   4   4   6      338.90      345.25     11.10 o 
   5   4   6        0.89        3.44      2.93 o 
   6   4   6      169.79      171.15      9.95 o 
  -6   5   6        0.42        0.10      2.77 o 
  -5   5   6        3.75        5.73      2.67 o 
  -4   5   6      234.09      234.64      7.72 o 
  -3   5   6     1123.76     1087.33     33.38 o 
  -2   5   6      458.00      431.66     15.43 o 
  -1   5   6      336.49      293.35      5.60 o 
   0   5   6      164.46      168.69      8.54 o 
   1   5   6      249.22      263.89      9.76 o 
   2   5   6      102.25       92.94      5.76 o 
   3   5   6        6.57       18.07      3.51 o 
   4   5   6        9.32       10.40      3.06 o 
   5   5   6       47.79       53.69      6.11 o 
   6   5   6        4.76        5.51      3.67 o 
  -6   6   6        4.84        1.35      3.09 o 
  -5   6   6        0.78        0.05      2.36 o 
  -4   6   6      147.83      151.75     16.92 o 
  -3   6   6     2235.68     2186.44     31.97 o 
  -2   6   6      556.30      544.33     13.67 o 
  -1   6   6       14.23       10.32      1.78 o 
   0   6   6       49.44       51.45      5.87 o 
   1   6   6       49.90       40.01      5.58 o 
   2   6   6      526.19      507.92      9.18 o 
   3   6   6     2002.39     1943.60     29.05 o 
   4   6   6      101.85       84.97      6.48 o 
   5   6   6        5.63        1.43      2.95 o 
   6   6   6      156.24      148.08     10.02 o 
  -5   7   6      105.08       99.97      7.97 o 
  -4   7   6      137.77      152.29      8.66 o 
  -3   7   6        3.48        3.30      2.70 o 
  -2   7   6      301.26      287.90     10.22 o 
  -1   7   6      344.16      330.85     12.16 o 
   0   7   6       19.41       21.14      2.87 o 
   1   7   6      162.32      154.13      6.31 o 
   2   7   6       56.90       55.13      3.61 o 
   3   7   6       35.06       35.31      4.69 o 
   4   7   6       56.30       51.34      5.74 o 
   5   7   6       63.64       63.81      7.25 o 
  -5   8   6       35.99       32.10      6.07 o 
  -4   8   6      211.68      187.45     10.07 o 
  -3   8   6      471.51      446.78     14.08 o 
  -2   8   6        2.05        1.96      3.12 o 
  -1   8   6        5.92        8.51      3.12 o 
   0   8   6     1423.82     1410.49     33.86 o 
   1   8   6       98.35      106.29      8.64 o 
   2   8   6       68.67       79.18      6.02 o 
   3   8   6       69.93       69.94      7.87 o 
   4   8   6       18.99       23.92      4.60 o 
   5   8   6      208.71      213.30     11.07 o 
  -4   9   6       52.48       66.33      9.08 o 
  -3   9   6       71.60       81.91      7.24 o 
  -2   9   6       34.65       33.06      5.19 o 
  -1   9   6       11.37       13.52      3.81 o 
   0   9   6      257.86      257.92     14.62 o 
   1   9   6     1135.70     1206.08     22.99 o 
   2   9   6        0.02       -1.92      2.23 o 
   3   9   6      100.56      101.68      7.59 o 
   4   9   6       36.60       33.31      7.94 o 
  -3  10   6        8.53       -1.18      3.45 o 
  -2  10   6      124.91      142.26      9.16 o 
  -1  10   6       72.21       70.74      6.88 o 
   0  10   6       78.68       81.31     10.00 o 
   1  10   6      268.18      294.91     16.25 o 
   2  10   6      182.32      186.84      9.50 o 
   3  10   6        4.25        2.76      3.28 o 
   4  10   6       20.83       18.08      6.16 o 
  -2  11   6       18.40       24.83      8.16 o 
  -1  11   6       12.77       13.12      4.52 o 
   0  11   6        4.51       16.26      6.80 o 
   1  11   6       95.84      120.52     12.85 o 
   2  11   6      165.89      190.13     16.06 o 
   3  11   6        0.97        1.97      4.87 o 
  -1 -11   7       77.39      110.29     13.54 o 
   0 -11   7        4.03        2.39      3.87 o 
   1 -11   7       32.32       38.21      8.31 o 
  -3 -10   7      681.40      800.23     32.91 o 
  -2 -10   7       42.54       50.58     10.46 o 
  -1 -10   7      191.36      167.70      9.53 o 
   0 -10   7        1.02        1.10      2.87 o 
   1 -10   7       31.26       31.74      5.63 o 
   2 -10   7      258.54      280.02     12.87 o 
   3 -10   7       77.50       64.71      9.90 o 
  -3  -9   7      405.06      422.69     22.57 o 
  -2  -9   7      602.66      608.74     25.52 o 
  -1  -9   7        7.19        4.89      3.03 o 
   0  -9   7      251.19      236.10     25.47 o 
   1  -9   7      182.38      182.18      9.47 o 
   2  -9   7        8.58        3.89      3.53 o 
   3  -9   7        0.04        1.92      2.58 o 
   4  -9   7        0.01        0.70      2.73 o 
  -5  -8   7        3.14        1.91      2.82 o 
  -4  -8   7      160.34      139.01     11.93 o 
  -3  -8   7       11.25       15.18      5.08 o 
  -2  -8   7      615.25      615.35     15.34 o 
  -1  -8   7       59.02       51.26      5.21 o 
   0  -8   7       51.53       57.33      6.01 o 
   1  -8   7       24.46       32.48      4.76 o 
   2  -8   7      121.94      107.43      8.62 o 
   3  -8   7        2.52        0.94      2.13 o 
   4  -8   7        7.59        3.73      2.90 o 
  -5  -7   7       53.21       55.55      5.34 o 
  -4  -7   7      189.68      170.60     28.71 o 
  -3  -7   7       13.19       24.68      3.79 o 
  -2  -7   7       63.56       68.78      4.86 o 
  -1  -7   7      243.15      241.31      9.11 o 
   0  -7   7        4.75        4.41      2.49 o 
   1  -7   7      483.62      442.11     13.32 o 
   2  -7   7      107.71       98.09      5.46 o 
   3  -7   7       35.21       40.86      4.19 o 
   4  -7   7        2.17        1.01      2.23 o 
   5  -7   7      124.90      130.91      7.44 o 
  -6  -6   7       25.24       35.25      4.95 o 
  -5  -6   7       28.60       19.68      6.90 o 
  -4  -6   7      212.22      202.62      8.92 o 
  -3  -6   7      119.20       96.75      5.86 o 
  -2  -6   7      893.66      890.13     12.61 o 
  -1  -6   7      718.36      724.32     11.16 o 
   0  -6   7      126.69      123.83     10.11 o 
   1  -6   7      412.24      386.83      9.04 o 
   2  -6   7        1.48       10.90      2.46 o 
   3  -6   7      176.45      156.84      6.42 o 
   4  -6   7      340.58      331.01      9.85 o 
   5  -6   7        3.63        3.67      2.88 o 
  -6  -5   7       45.73       44.33      5.14 o 
  -5  -5   7        8.51        4.96      2.48 o 
  -4  -5   7       70.07       86.74      6.23 o 
  -3  -5   7      587.21      601.83     10.32 o 
  -2  -5   7       46.01       43.31      3.59 o 
  -1  -5   7       17.71       14.27      2.45 o 
   0  -5   7       93.03       98.16      3.33 o 
   1  -5   7      176.95      199.36      6.11 o 
   2  -5   7      246.12      223.91      6.77 o 
   3  -5   7      149.41      138.87      6.93 o 
   4  -5   7        0.32        2.52      1.92 o 
   5  -5   7       16.46       19.88      3.71 o 
   6  -5   7       11.22        4.66      4.10 o 
  -6  -4   7       30.46       30.11      4.80 o 
  -5  -4   7       16.16       15.73      3.07 o 
  -4  -4   7      406.62      360.88     49.27 o 
  -3  -4   7      312.44      324.25      5.99 o 
  -2  -4   7      345.77      340.25      7.67 o 
  -1  -4   7      139.47      153.04      4.91 o 
   0  -4   7      896.29      899.74     10.27 o 
   1  -4   7      963.09     1015.39     19.27 o 
   2  -4   7      365.53      359.19      8.14 o 
   3  -4   7       18.36       25.99      3.08 o 
   4  -4   7        1.63        6.44      2.22 o 
   5  -4   7       14.61       15.12      3.20 o 
   6  -4   7        2.65        5.15      3.90 o 
  -6  -3   7        5.57        2.78      3.06 o 
  -5  -3   7       32.54       21.99      3.32 o 
  -4  -3   7        5.04        2.44      1.34 o 
  -3  -3   7      200.54      203.69      4.59 o 
  -2  -3   7       33.49       43.39      2.19 o 
  -1  -3   7       47.85       66.23      2.11 o 
   0  -3   7     3467.04     3763.92     23.45 o 
   1  -3   7       11.84       11.91      1.82 o 
   2  -3   7       97.12       94.62      2.13 o 
   3  -3   7      146.11      163.78      5.59 o 
   4  -3   7      219.69      211.89      4.86 o 
   5  -3   7       28.79       39.48      4.05 o 
   6  -3   7        1.31       -0.35      3.24 o 
  -6  -2   7       64.68       71.82      5.55 o 
  -5  -2   7       39.46       41.64      4.04 o 
  -4  -2   7      287.50      267.80      5.11 o 
  -3  -2   7        9.12        6.09      1.31 o 
  -2  -2   7      294.38      326.92      5.37 o 
  -1  -2   7       68.25       85.15      2.23 o 
   0  -2   7      445.90      458.88      4.38 o 
   1  -2   7     1922.66     1948.22     19.46 o 
   2  -2   7     1503.24     1422.26     14.91 o 
   3  -2   7      468.20      484.04      6.49 o 
   4  -2   7       78.11       89.60      3.35 o 
   5  -2   7      145.77      142.34      4.80 o 
   6  -2   7        2.02        3.04      3.58 o 
  -6  -1   7      141.24      144.02      7.15 o 
  -5  -1   7       13.37        6.12      2.22 o 
  -4  -1   7      129.89      118.83      3.52 o 
  -3  -1   7        6.75        4.30      1.31 o 
  -2  -1   7        4.48        9.39      1.82 o 
  -1  -1   7      244.29      286.32      4.01 o 
   0  -1   7      359.89      365.42      4.41 o 
   1  -1   7      202.54      223.61      3.43 o 
   2  -1   7      618.50      575.31      7.34 o 
   3  -1   7      513.59      518.77      6.76 o 
   4  -1   7      359.10      344.94      6.12 o 
   5  -1   7       69.66       73.55      4.77 o 
   6  -1   7        1.37        0.96      2.19 o 
  -6   0   7       38.80       40.82      6.07 o 
  -5   0   7      180.91      168.17      7.65 o 
  -4   0   7       75.60       68.87      3.58 o 
  -3   0   7      290.33      304.45      5.08 o 
  -2   0   7      546.52      487.15      6.82 o 
  -1   0   7       71.23       54.84      1.80 o 
   0   0   7       11.06       13.09      1.12 o 
   1   0   7      276.52      320.51      5.72 o 
   2   0   7      210.44      222.94      4.52 o 
   3   0   7      517.43      487.15      6.57 o 
   4   0   7      145.47      151.73      4.08 o 
   5   0   7       22.23       18.99      2.67 o 
   6   0   7        9.63       10.24      2.64 o 
   7   0   7       33.89       39.21      4.53 o 
  -6   1   7       70.58       61.11      6.62 o 
  -5   1   7        2.87        2.69      1.76 o 
  -4   1   7      175.48      172.59      4.34 o 
  -3   1   7       21.24       35.81      2.70 o 
  -2   1   7      231.53      327.66      4.71 o 
  -1   1   7       91.74       62.27      1.82 o 
   0   1   7        3.40        2.83      0.73 o 
   1   1   7       77.93       93.46      3.01 o 
   2   1   7      365.66      346.76      4.81 o 
   3   1   7       69.83       55.43      3.78 o 
   4   1   7      117.26      120.42      3.60 o 
   5   1   7       33.15       30.80      3.19 o 
   6   1   7        0.07       -0.25      2.11 o 
   7   1   7       26.38       34.17      5.09 o 
  -6   2   7        3.94       -1.37      3.87 o 
  -5   2   7       46.09       48.44      4.18 o 
  -4   2   7      317.69      328.77      7.56 o 
  -3   2   7      528.55      510.53      7.69 o 
  -2   2   7      734.36      838.72      8.13 o 
  -1   2   7     1982.87     2339.57     21.93 o 
   0   2   7      118.79      136.27      6.43 o 
   1   2   7       84.80       91.96      2.56 o 
   2   2   7      279.60      336.17      4.75 o 
   3   2   7      470.28      461.89      5.98 o 
   4   2   7      129.22      131.66      6.79 o 
   5   2   7       34.49       40.83      3.49 o 
   6   2   7       88.20       99.42      5.54 o 
  -6   3   7       79.06      110.55      8.59 o 
  -5   3   7       78.30       66.33      4.84 o 
  -4   3   7      212.33      202.57      6.83 o 
  -3   3   7      968.09      942.44      9.92 o 
  -2   3   7       21.10       23.86      2.10 o 
  -1   3   7      627.63      740.60     10.59 o 
   0   3   7      919.21      986.29     10.65 o 
   1   3   7      384.05      418.88      5.69 o 
   2   3   7       82.34      106.84      2.72 o 
   3   3   7      197.39      209.29      3.86 o 
   4   3   7      136.92      127.16      5.63 o 
   5   3   7       77.05       83.48      6.66 o 
   6   3   7       35.24       37.07      4.68 o 
  -6   4   7      134.10      119.87     15.34 o 
  -5   4   7      169.95      166.68      9.54 o 
  -4   4   7        4.32       -0.46      1.81 o 
  -3   4   7        5.18        2.80      1.83 o 
  -2   4   7        1.51       -1.70      1.14 o 
  -1   4   7        4.65        2.47      1.32 o 
   0   4   7      142.25      134.68      4.06 o 
   1   4   7     1354.01     1380.04     14.60 o 
   2   4   7      128.06      112.26      3.21 o 
   3   4   7      439.32      447.86      7.85 o 
   4   4   7      326.36      327.98     10.91 o 
   5   4   7       60.12       88.10      7.10 o 
   6   4   7       17.93       22.21      4.89 o 
  -6   5   7        6.78        2.20      3.06 o 
  -5   5   7        0.96       -0.84      2.33 o 
  -4   5   7       21.47       13.39      2.87 o 
  -3   5   7       15.52       17.82      3.51 o 
  -2   5   7       10.87        2.01      1.99 o 
  -1   5   7        7.92        9.84      0.89 o 
   0   5   7        1.39        0.66      0.92 o 
   1   5   7      238.52      234.52      5.46 o 
   2   5   7      622.60      619.15     10.61 o 
   3   5   7        6.04        1.89      2.21 o 
   4   5   7      150.36      137.96      7.43 o 
   5   5   7      178.77      190.41      9.61 o 
   6   5   7      112.79      122.30     14.39 o 
  -5   6   7        3.18        3.42      3.30 o 
  -4   6   7      213.53      193.13      9.14 o 
  -3   6   7     1522.20     1462.23     25.14 o 
  -2   6   7      269.10      266.03     17.00 o 
  -1   6   7       45.92       47.24      5.01 o 
   0   6   7        0.27       -0.27      2.77 o 
   1   6   7       43.34       39.06      3.33 o 
   2   6   7     1347.63     1342.62     16.58 o 
   3   6   7      311.43      313.13     10.52 o 
   4   6   7       45.88       50.66      7.25 o 
   5   6   7        1.49        2.81      2.95 o 
   6   6   7        6.09        1.75      3.53 o 
  -5   7   7       51.05       49.01      6.41 o 
  -4   7   7       22.75       17.49      5.10 o 
  -3   7   7       11.12        7.17      3.37 o 
  -2   7   7       69.47       86.53      6.28 o 
  -1   7   7      387.71      380.85     11.35 o 
   0   7   7      127.29      126.70      5.51 o 
   1   7   7       98.51       95.89      9.23 o 
   2   7   7       84.88       73.23      4.05 o 
   3   7   7      156.39      149.62      7.75 o 
   4   7   7       99.59       95.13      9.25 o 
   5   7   7       81.39       74.15     10.39 o 
  -5   8   7       11.73        4.89      4.08 o 
  -4   8   7      626.60      569.54     31.05 o 
  -3   8   7      625.22      589.06     24.97 o 
  -2   8   7        7.60        3.70      2.99 o 
  -1   8   7     1315.51     1276.57     23.42 o 
   0   8   7        0.80        1.10      3.59 o 
   1   8   7      420.22      430.09     11.46 o 
   2   8   7      541.32      526.23     16.48 o 
   3   8   7        8.61       15.65      3.97 o 
   4   8   7        9.86       16.77      4.26 o 
   5   8   7      114.97      104.31     13.79 o 
  -4   9   7       15.19        6.37      4.13 o 
  -3   9   7        0.55        0.62      3.26 o 
  -2   9   7       61.19       66.63      6.61 o 
  -1   9   7       99.03      114.92      7.64 o 
   1   9   7        5.40        8.26      4.57 o 
   2   9   7       59.48       63.00      5.92 o 
   3   9   7       14.63       12.83      5.00 o 
   4   9   7       31.67       25.36      5.01 o 
  -3  10   7       20.33       24.46      6.72 o 
  -2  10   7      220.76      222.75     18.76 o 
  -1  10   7      365.65      358.56     13.36 o 
   0  10   7       50.99       54.61      8.64 o 
   1  10   7      202.75      198.70      9.84 o 
   2  10   7        3.25        3.10      5.00 o 
   3  10   7        0.12       -3.18      2.69 o 
   4  10   7      347.69      434.19     32.41 o 
  -2  11   7      146.45      149.59     15.27 o 
  -1  11   7        3.50        0.29      3.70 o 
   0  11   7       22.28       28.29      7.80 o 
   1  11   7        0.01        1.08      5.13 o 
   2  11   7       39.78       45.99      9.57 o 
  -1 -11   8       44.37       50.94     10.49 o 
   0 -11   8      124.14      131.16     11.31 o 
  -3 -10   8      255.25      297.98     20.31 o 
  -2 -10   8       26.70       23.93      8.31 o 
  -1 -10   8       17.09       13.02      4.20 o 
   0 -10   8      199.06      197.89     10.46 o 
   1 -10   8        2.26        1.78      3.27 o 
   2 -10   8      286.16      270.41     12.75 o 
  -3  -9   8       18.71       20.70      7.46 o 
  -2  -9   8      427.03      439.72     22.06 o 
  -1  -9   8       26.35       26.27      4.76 o 
   0  -9   8        0.15        1.35      2.85 o 
   1  -9   8       18.52       20.72      4.43 o 
   2  -9   8       43.22       37.76      7.82 o 
   3  -9   8       49.05       41.09      6.37 o 
  -4  -8   8      135.17      167.46     12.75 o 
  -3  -8   8      122.79      118.24     12.44 o 
  -2  -8   8       32.95       37.71      5.01 o 
  -1  -8   8        0.83        2.75      2.57 o 
   0  -8   8       48.23       45.78      5.86 o 
   1  -8   8      183.40      183.97      9.04 o 
   2  -8   8      408.53      367.16     18.80 o 
   3  -8   8       37.53       45.05      4.84 o 
   4  -8   8      111.72      108.81      8.89 o 
  -5  -7   8       16.08       17.92      4.46 o 
  -4  -7   8        5.75        7.95      3.92 o 
  -3  -7   8       22.94       20.61      3.59 o 
  -2  -7   8      102.05      100.10      6.28 o 
  -1  -7   8      984.69     1034.10     20.05 o 
   0  -7   8        1.44       -0.54      2.17 o 
   1  -7   8      408.83      428.77     15.68 o 
   2  -7   8       18.76       20.83      3.33 o 
   3  -7   8        2.26        4.20      2.48 o 
   4  -7   8       42.63       34.92      4.39 o 
   5  -7   8        3.58        1.73      2.65 o 
  -5  -6   8       18.17       23.16      3.81 o 
  -4  -6   8      107.48       94.53      6.60 o 
  -3  -6   8       17.41       20.31      3.49 o 
  -2  -6   8      886.68      868.13     11.31 o 
  -1  -6   8        0.61        8.34      2.60 o 
   0  -6   8      323.23      308.52      9.94 o 
   1  -6   8        0.47        0.23      1.63 o 
   2  -6   8      216.19      221.70      8.24 o 
   3  -6   8      102.64      122.40      6.07 o 
   4  -6   8     1054.68     1052.62     18.39 o 
   5  -6   8      233.13      246.54      9.32 o 
  -6  -5   8       67.66       77.79      6.17 o 
  -5  -5   8       13.49       15.14      3.19 o 
  -4  -5   8      310.37      288.87     10.38 o 
  -3  -5   8        0.04        0.28      1.69 o 
  -2  -5   8      568.81      574.47      9.53 o 
  -1  -5   8       73.52       71.58      3.89 o 
   0  -5   8       18.72       20.97      4.39 o 
   1  -5   8       43.61       42.67      3.40 o 
   2  -5   8       51.71       48.76      3.77 o 
   3  -5   8      176.39      185.74      6.83 o 
   4  -5   8      251.81      201.66     29.07 o 
   5  -5   8       45.97       43.28      6.35 o 
   6  -5   8       81.50       93.01     13.39 o 
  -6  -4   8        6.84        2.44      2.68 o 
  -5  -4   8       49.05       47.14      4.52 o 
  -4  -4   8        7.65        8.44      3.90 o 
  -3  -4   8     1351.36     1322.03     13.98 o 
  -2  -4   8       34.50       18.79      1.78 o 
  -1  -4   8      354.74      358.72      5.64 o 
   0  -4   8     1031.45     1025.19     11.37 o 
   1  -4   8      121.65      127.08      4.74 o 
   2  -4   8       13.35       26.54      2.85 o 
   3  -4   8       14.00       10.58      2.37 o 
   4  -4   8      393.51      398.23     10.09 o 
   5  -4   8       46.53       46.17      4.60 o 
   6  -4   8      242.43      251.37     12.79 o 
  -6  -3   8       31.78       30.83      4.33 o 
  -5  -3   8       22.69       22.35      3.45 o 
  -4  -3   8      108.12       98.54      6.80 o 
  -3  -3   8      523.55      484.93      7.54 o 
  -2  -3   8        0.61        5.38      1.19 o 
  -1  -3   8      772.41      900.24      8.59 o 
   0  -3   8       19.52       25.68      1.87 o 
   1  -3   8      184.90      179.67      5.22 o 
   2  -3   8      213.33      208.94      4.29 o 
   3  -3   8      179.39      150.16      6.53 o 
   4  -3   8      513.95      521.03     11.20 o 
   5  -3   8        5.89        4.85      2.47 o 
   6  -3   8      219.02      230.36     11.39 o 
  -6  -2   8      202.04      191.31      8.51 o 
  -5  -2   8      184.96      181.76      7.05 o 
  -4  -2   8        2.27        2.39      1.22 o 
  -3  -2   8       85.18       77.18      3.51 o 
  -2  -2   8       13.34       18.85      1.66 o 
  -1  -2   8      152.59      121.94      2.78 o 
   0  -2   8     2523.00     2789.71     18.84 o 
   1  -2   8        0.57        1.75      0.69 o 
   2  -2   8       29.47       25.99      2.94 o 
   3  -2   8        0.03        3.95      1.11 o 
   4  -2   8        8.59        8.06      1.60 o 
   5  -2   8      222.76      239.44      7.95 o 
   6  -2   8       67.93       66.21      7.13 o 
  -6  -1   8       53.95       50.52      4.92 o 
  -5  -1   8       71.44       71.46      4.87 o 
  -4  -1   8       26.59       19.26      1.90 o 
  -3  -1   8      539.36      555.46      8.49 o 
  -2  -1   8     1066.45     1101.60     11.51 o 
  -1  -1   8     2140.75     2099.33     15.10 o 
   0  -1   8      776.33      827.50      7.66 o 
   1  -1   8      976.43     1062.67     10.97 o 
   2  -1   8       26.44       21.53      2.12 o 
   3  -1   8        2.29        7.73      1.24 o 
   4  -1   8      101.36      100.49      3.50 o 
   5  -1   8      143.70      130.08      5.14 o 
   6  -1   8        5.65        3.95      3.41 o 
  -6   0   8        5.40        3.99      3.37 o 
  -5   0   8      217.56      201.11      7.20 o 
  -4   0   8        1.69        2.81      1.22 o 
  -3   0   8      277.69      272.09      5.40 o 
  -2   0   8        6.42        8.11      1.75 o 
  -1   0   8      685.79      790.62     11.25 o 
   0   0   8      503.93      504.47      5.51 o 
   1   0   8     2550.20     2634.04     23.52 o 
   2   0   8      230.52      298.57      4.66 o 
   3   0   8        3.35        5.33      1.37 o 
   4   0   8      144.14      135.77      3.93 o 
   5   0   8       14.45       15.21      2.56 o 
   6   0   8        3.86        3.45      2.25 o 
  -6   1   8        2.06       -0.98      2.79 o 
  -5   1   8       42.03       40.76      3.88 o 
  -4   1   8       43.20       42.17      2.54 o 
  -3   1   8       82.01       96.25      3.60 o 
  -2   1   8       10.39        3.06      1.12 o 
  -1   1   8      996.90     1015.40      9.84 o 
   0   1   8      137.55      166.04      3.27 o 
   1   1   8       79.25       71.50      2.41 o 
   2   1   8      630.29      700.33      7.54 o 
   3   1   8       14.46       17.37      2.65 o 
   4   1   8        3.63        3.61      1.37 o 
   5   1   8      223.82      227.25      6.75 o 
   6   1   8       50.49       48.52      4.23 o 
  -6   2   8        0.03        0.79      3.09 o 
  -5   2   8       23.20       28.05      4.53 o 
  -4   2   8        0.79        0.74      1.27 o 
  -3   2   8      187.86      179.52      4.00 o 
  -2   2   8      124.90       95.51      2.47 o 
  -1   2   8     1354.30     1373.03     12.02 o 
   0   2   8       37.44       46.49      4.42 o 
   1   2   8      997.84     1068.92     10.37 o 
   2   2   8      219.92      223.17      3.99 o 
   3   2   8      372.11      316.57      6.65 o 
   4   2   8        6.86        5.20      2.10 o 
   5   2   8       88.29       88.34      5.46 o 
   6   2   8       13.97       12.38      4.72 o 
  -6   3   8        7.89       11.05      4.16 o 
  -5   3   8       23.01       28.16      3.71 o 
  -4   3   8       90.48       77.00      4.72 o 
  -3   3   8       67.85       77.04      3.68 o 
  -2   3   8      191.94      164.54      4.53 o 
  -1   3   8        0.01        2.53      1.27 o 
   0   3   8      379.85      352.95      5.68 o 
   1   3   8      390.28      384.01      5.60 o 
   2   3   8      165.75      168.32      3.69 o 
   3   3   8      349.12      345.70      7.75 o 
   4   3   8      137.51      128.69      5.74 o 
   5   3   8       69.70       60.48      4.91 o 
   6   3   8       46.22       54.50      6.47 o 
  -6   4   8       76.43       63.97      7.23 o 
  -5   4   8      104.81       91.41      5.75 o 
  -4   4   8       36.96       38.78      5.60 o 
  -3   4   8       13.81        9.08      2.26 o 
  -2   4   8        0.61        1.29      1.36 o 
  -1   4   8      864.24      851.56     12.45 o 
   0   4   8     2734.22     2771.98     28.88 o 
   1   4   8      703.40      714.74      9.77 o 
   2   4   8      242.11      245.58      4.93 o 
   3   4   8       24.53       21.74      2.27 o 
   4   4   8       11.67       14.86      3.45 o 
   5   4   8      280.56      289.18     12.11 o 
   6   4   8      105.18      100.58      8.22 o 
  -6   5   8       46.54       50.17      5.47 o 
  -5   5   8        2.17       -0.67      2.46 o 
  -4   5   8       21.01       21.76      4.61 o 
  -3   5   8        0.10        1.23      2.26 o 
  -2   5   8        0.02       -0.61      1.82 o 
  -1   5   8       90.34       73.45      4.61 o 
   0   5   8       93.24       94.84      3.85 o 
   1   5   8      682.42      699.26     10.14 o 
   2   5   8       82.39       82.48      3.73 o 
   3   5   8        7.78        7.87      6.19 o 
   4   5   8       39.04       32.85      6.86 o 
   5   5   8       83.84       73.45      7.31 o 
   6   5   8       75.56       75.63      9.21 o 
  -5   6   8        1.41        2.47      3.04 o 
  -4   6   8       86.78       81.95      6.71 o 
  -3   6   8      105.57      115.71      7.24 o 
  -2   6   8       82.03       68.38      5.42 o 
  -1   6   8      469.63      459.18     12.01 o 
   0   6   8      344.61      335.23      7.90 o 
   1   6   8      377.69      377.83      9.70 o 
   2   6   8        2.80        1.37      1.53 o 
   3   6   8      802.79      798.83     17.32 o 
   4   6   8        6.52        5.97      2.92 o 
   5   6   8      214.07      231.49     11.12 o 
   6   6   8       66.10       61.20      7.52 o 
  -5   7   8        7.09        1.96      3.47 o 
  -4   7   8       36.64       40.36      5.58 o 
  -3   7   8        5.11        8.62      3.37 o 
  -2   7   8        9.84        7.95      5.76 o 
  -1   7   8      782.92      744.69     16.54 o 
   0   7   8        7.20        8.82      3.90 o 
   1   7   8        1.15        1.78      1.80 o 
   2   7   8       12.19       12.75      2.29 o 
   3   7   8      111.19      101.67      7.45 o 
   4   7   8      255.80      250.35     10.72 o 
   5   7   8       59.66       64.90      7.01 o 
  -4   8   8      490.71      454.36     15.58 o 
  -3   8   8       15.62       10.76      3.93 o 
  -2   8   8        4.96        2.49      2.63 o 
  -1   8   8       22.24       21.54      3.94 o 
   0   8   8      604.85      570.58     20.57 o 
   1   8   8      128.72      137.63      9.80 o 
   2   8   8      523.62      541.57     14.32 o 
   3   8   8       58.70       63.47      6.35 o 
   4   8   8      111.77      103.14      7.88 o 
   5   8   8        3.44        6.30      3.72 o 
  -4   9   8        2.91        1.20      3.94 o 
  -3   9   8       16.93       11.56      4.27 o 
  -2   9   8        0.54       -0.76      3.03 o 
  -1   9   8       44.41       44.83     13.98 o 
   0   9   8      117.02      105.11     10.23 o 
   1   9   8      288.91      285.44     14.67 o 
   2   9   8      179.76      194.42     11.76 o 
   3   9   8        9.68       10.00      4.95 o 
   4   9   8        6.03        3.97      3.53 o 
  -3  10   8        0.03        2.20      3.85 o 
  -2  10   8      183.45      182.82     10.17 o 
  -1  10   8      169.87      170.26      9.62 o 
   0  10   8       66.80       68.94      9.49 o 
   1  10   8       93.41      106.79     13.02 o 
   2  10   8      205.38      229.66     16.06 o 
   3  10   8      108.74      149.20     14.49 o 
  -2  11   8        5.15        4.07      4.44 o 
  -1  11   8        4.51        7.18      4.22 o 
   0  11   8      277.50      291.14     17.90 o 
   1  11   8        1.95        2.33      5.08 o 
   2  11   8       54.65       54.48     10.54 o 
  -2 -10   9       24.52       14.90      7.82 o 
  -1 -10   9       86.30       76.32      7.34 o 
   0 -10   9        4.42        2.68      6.18 o 
   1 -10   9       71.94      110.36     18.08 o 
   2 -10   9       26.97       22.02      5.34 o 
  -3  -9   9      193.15      211.93     17.03 o 
  -2  -9   9        2.65        5.08      5.90 o 
  -1  -9   9       32.02       32.06      5.13 o 
   0  -9   9        0.00        0.43      2.70 o 
   1  -9   9        5.85        6.75      4.89 o 
   2  -9   9       15.44       19.77      4.71 o 
   3  -9   9        0.63        0.50      2.59 o 
  -3  -8   9        6.84        9.03      5.62 o 
  -2  -8   9      367.65      363.80     12.21 o 
  -1  -8   9      234.27      246.46     10.23 o 
   0  -8   9       62.58       62.71      5.96 o 
   1  -8   9      492.79      464.92     20.06 o 
   2  -8   9       97.52       96.14      7.58 o 
   3  -8   9       33.90       35.50      5.78 o 
   4  -8   9       49.49       50.11      5.46 o 
  -5  -7   9        6.14        6.60      3.77 o 
  -4  -7   9       42.52       42.32      5.21 o 
  -3  -7   9      281.06      285.95     13.77 o 
  -2  -7   9        0.03        0.21      2.24 o 
  -1  -7   9      405.30      377.90     11.78 o 
   0  -7   9     1212.69     1151.66     21.95 o 
   1  -7   9        6.76        3.87      2.78 o 
   2  -7   9       69.79       74.92      5.21 o 
   3  -7   9       31.27       36.89      4.30 o 
   4  -7   9       46.72       35.27      4.56 o 
   5  -7   9       12.78       15.53      4.00 o 
  -5  -6   9      140.60      145.39     12.23 o 
  -4  -6   9        8.20        9.68      3.40 o 
  -3  -6   9       48.77       53.04      4.66 o 
  -2  -6   9      578.72      548.72      8.81 o 
  -1  -6   9      257.92      269.40      9.45 o 
   0  -6   9      324.00      329.41     20.75 o 
   1  -6   9     1707.26     1692.33     21.98 o 
   2  -6   9      118.91      106.65      7.18 o 
   3  -6   9       24.17       20.96      3.32 o 
   4  -6   9      364.07      378.25     18.60 o 
   5  -6   9       23.63       22.03      4.15 o 
  -6  -5   9       79.35       73.71     10.92 o 
  -5  -5   9       31.39       20.75      4.36 o 
  -4  -5   9        0.91       -0.03      2.13 o 
  -3  -5   9       30.84       39.97      3.20 o 
  -2  -5   9      278.87      259.78      8.01 o 
  -1  -5   9      487.40      462.45      6.84 o 
   0  -5   9      947.98      901.47     17.15 o 
   1  -5   9      662.04      581.97     11.21 o 
   2  -5   9      287.03      287.17     16.65 o 
   3  -5   9      122.21      109.39      5.63 o 
   4  -5   9      119.04      126.72      8.91 o 
   5  -5   9      169.78      178.33      8.04 o 
  -6  -4   9       63.85       66.64      5.80 o 
  -5  -4   9        6.74        2.45      2.17 o 
  -4  -4   9       15.78        9.34      4.19 o 
  -3  -4   9      351.85      329.55      6.48 o 
  -2  -4   9      816.18      853.26      9.44 o 
  -1  -4   9      205.14      184.17      4.08 o 
   0  -4   9      201.61      180.17      3.74 o 
   1  -4   9       49.05       50.53      3.44 o 
   2  -4   9      645.78      591.53     11.21 o 
   3  -4   9      406.06      419.63     10.04 o 
   4  -4   9       97.48       98.40      7.67 o 
   5  -4   9      117.77      123.79      6.71 o 
   6  -4   9       56.68       51.88      6.98 o 
  -6  -3   9        6.20        7.26      2.97 o 
  -5  -3   9       43.35       50.44      4.49 o 
  -4  -3   9      249.81      155.33     10.41 o 
  -3  -3   9       22.04       24.86      2.18 o 
  -2  -3   9      272.76      296.37      5.58 o 
  -1  -3   9      319.89      359.89      5.13 o 
   0  -3   9       72.53       90.27      2.34 o 
   1  -3   9       93.80       70.14      3.76 o 
   2  -3   9      181.37      163.24      5.58 o 
   3  -3   9       70.08       62.81      5.22 o 
   4  -3   9        0.95       -0.86      1.75 o 
   5  -3   9       32.21       31.77      4.02 o 
   6  -3   9        0.25        1.60      5.75 o 
  -6  -2   9       11.08       16.74      3.48 o 
  -5  -2   9       35.19       40.57      4.12 o 
  -4  -2   9      180.05      188.04      5.96 o 
  -3  -2   9      722.59      702.91      9.56 o 
  -2  -2   9       83.38      118.24      3.49 o 
  -1  -2   9     2623.99     2786.17     19.35 o 
   0  -2   9      925.21      951.53      8.85 o 
   1  -2   9       99.93       91.46      2.19 o 
   2  -2   9      117.86      121.72      3.28 o 
   3  -2   9       60.85       49.42      2.74 o 
   4  -2   9       31.17       34.74      2.86 o 
   5  -2   9      296.24      307.91      9.17 o 
   6  -2   9      100.37      125.56      9.20 o 
  -6  -1   9        1.56       -0.30      2.87 o 
  -5  -1   9       20.52       16.58      2.98 o 
  -4  -1   9      166.81      176.33      4.49 o 
  -3  -1   9       23.28       34.98      4.28 o 
  -2  -1   9      148.04      166.11      4.12 o 
  -1  -1   9     2385.47     2604.82     21.99 o 
   0  -1   9      152.29      187.75      3.43 o 
   1  -1   9      153.23      153.97      3.90 o 
   2  -1   9       44.61       38.35      2.16 o 
   3  -1   9      761.89      759.86     10.05 o 
   4  -1   9      138.99      143.62      5.52 o 
   5  -1   9       78.75       91.41      5.54 o 
   6  -1   9        2.01        0.49      4.05 o 
  -6   0   9       57.85       58.57      6.70 o 
  -5   0   9       86.38       91.38      6.32 o 
  -4   0   9       56.75       55.39      2.85 o 
  -3   0   9       22.87       21.84      1.81 o 
  -2   0   9       67.47       91.59      5.71 o 
  -1   0   9       40.34       44.91      1.90 o 
   0   0   9     2118.60     2200.20     16.15 o 
   1   0   9       36.42       27.81      1.87 o 
   2   0   9      642.71      676.23      7.66 o 
   3   0   9      332.02      334.19      6.39 o 
   4   0   9      130.56      100.07      4.03 o 
   5   0   9      160.23      145.47      5.68 o 
   6   0   9      100.68      100.73      8.23 o 
  -6   1   9        9.91        6.79      3.72 o 
  -5   1   9       29.90       34.97      3.80 o 
  -4   1   9       41.51       40.48      2.56 o 
  -3   1   9       46.76       41.71      2.25 o 
  -2   1   9       77.44       80.63      3.10 o 
  -1   1   9      148.58      145.21      5.41 o 
   0   1   9       50.90       55.29      1.89 o 
   1   1   9      115.19      109.02      3.55 o 
   2   1   9      221.36      254.95      4.44 o 
   3   1   9      490.55      510.36      8.00 o 
   4   1   9      136.97      123.10      6.31 o 
   5   1   9        3.86        2.15      2.30 o 
   6   1   9       55.36       58.60      5.45 o 
  -6   2   9       91.02       90.33      8.02 o 
  -5   2   9       11.33       14.01      2.92 o 
  -4   2   9       37.73       33.95      2.94 o 
  -3   2   9       98.35       93.33      3.58 o 
  -2   2   9       80.64       82.01      1.96 o 
  -1   2   9       11.78       19.77      1.44 o 
   0   2   9      202.37      212.25      3.73 o 
   1   2   9       55.60       72.16      2.57 o 
   2   2   9      295.08      259.30      4.52 o 
   3   2   9      658.16      687.79     10.03 o 
   4   2   9        0.03        1.29      1.79 o 
   5   2   9        0.30        4.76      2.71 o 
   6   2   9        1.29       -1.22      2.60 o 
  -6   3   9       37.67       38.92      6.20 o 
  -5   3   9       63.74       57.71      7.39 o 
  -4   3   9       11.55        8.07      2.39 o 
  -3   3   9       15.96       13.14      2.09 o 
  -2   3   9      401.53      375.73      8.16 o 
  -1   3   9        0.95        1.94      1.25 o 
   0   3   9      518.71      574.27      6.47 o 
   1   3   9      341.56      326.38      5.35 o 
   2   3   9       17.15       16.72      1.55 o 
   3   3   9       60.83       72.92      2.72 o 
   4   3   9       42.72       41.23      6.05 o 
   5   3   9       12.47       14.70      3.26 o 
   6   3   9       85.49       85.25      8.31 o 
  -6   4   9        9.41       12.39      4.60 o 
  -5   4   9      267.05      258.71     10.60 o 
  -4   4   9      153.60      153.66      8.26 o 
  -3   4   9      216.46      203.88      5.87 o 
  -2   4   9       12.25       21.43      2.66 o 
  -1   4   9       13.44        9.14      1.82 o 
   0   4   9      374.05      417.44     12.04 o 
   1   4   9        1.20        1.08      1.43 o 
   2   4   9      710.33      662.26      9.38 o 
   3   4   9        0.03        0.58      1.18 o 
   4   4   9       31.37       38.34      6.48 o 
   5   4   9       57.27       62.39      6.28 o 
   6   4   9      103.73      104.45      8.55 o 
  -6   5   9       68.05       75.40      9.38 o 
  -5   5   9       54.52       48.94      6.22 o 
  -4   5   9      554.11      540.67     15.05 o 
  -3   5   9       60.72       60.49      6.58 o 
  -2   5   9      291.62      313.80      8.27 o 
  -1   5   9       53.87       63.78      3.86 o 
   0   5   9      615.93      584.84     29.78 o 
   1   5   9       60.08       56.94      3.10 o 
   2   5   9       15.43       16.36      1.90 o 
   3   5   9       14.01       21.17      3.59 o 
   4   5   9       32.33       36.06     11.12 o 
   5   5   9        7.86        2.20      2.97 o 
   6   5   9        4.77        5.25      3.94 o 
  -5   6   9        4.72        3.79      3.39 o 
  -4   6   9        1.79        0.58      2.83 o 
  -3   6   9        9.32        5.51      2.89 o 
  -2   6   9      221.63      200.68     11.53 o 
  -1   6   9      353.50      347.63     10.58 o 
   0   6   9      577.68      610.84     19.13 o 
   1   6   9      136.86      141.55      6.03 o 
   2   6   9       96.85      109.99      3.95 o 
   3   6   9      937.87      951.19     35.41 o 
   4   6   9      137.74      159.02      8.58 o 
   5   6   9        1.18        1.44      3.44 o 
   6   6   9       13.53       12.87      4.80 o 
  -5   7   9       10.03       12.26      4.55 o 
  -4   7   9        0.07        1.30      3.08 o 
  -3   7   9        0.04       -2.95      2.33 o 
  -2   7   9       21.14       25.92      8.52 o 
  -1   7   9       21.75       16.10      3.61 o 
   0   7   9       27.96       34.16      5.80 o 
   1   7   9      138.01      137.69      6.02 o 
   2   7   9        9.75        8.25      2.29 o 
   3   7   9       17.50       21.94      6.09 o 
   4   7   9      440.54      456.71     14.62 o 
   5   7   9        2.54       -2.62      2.94 o 
  -4   8   9      776.83      713.74     19.77 o 
  -3   8   9      350.71      339.63     27.34 o 
  -2   8   9       19.90       20.24      4.23 o 
  -1   8   9       25.33       26.31      4.41 o 
   0   8   9       24.16       23.01      5.80 o 
   1   8   9      641.17      624.36     20.49 o 
   2   8   9      549.03      548.79     24.90 o 
   3   8   9       90.31       83.03      6.70 o 
   4   8   9       20.19       16.86      4.31 o 
   5   8   9        0.01        1.31      3.52 o 
  -4   9   9       25.67       23.48      5.72 o 
  -3   9   9      113.25      101.26      8.09 o 
  -2   9   9      157.51      175.87      9.75 o 
  -1   9   9       51.13       42.48      6.03 o 
   0   9   9        2.34        5.44      4.72 o 
   1   9   9      205.87      205.03     12.72 o 
   2   9   9      155.42      176.41     13.57 o 
   3   9   9       84.63       94.11      8.58 o 
   4   9   9      160.68      142.91      9.61 o 
  -3  10   9       42.73       38.57      8.17 o 
  -2  10   9       91.12       91.60     11.58 o 
  -1  10   9       10.92        2.18      4.82 o 
   0  10   9      194.18      200.31     14.21 o 
   1  10   9      123.58      114.65     11.11 o 
   2  10   9      582.66      636.75     27.11 o 
   3  10   9       22.59       23.44      7.62 o 
  -1  11   9       40.30       47.21      6.84 o 
   0  11   9        0.43        1.64      5.72 o 
   1  11   9        1.78        2.46      5.69 o 
   2  11   9      127.62      110.88     13.54 o 
  -2 -10  10      108.27      113.16     13.70 o 
  -1 -10  10       11.50       15.88      4.62 o 
   0 -10  10      137.30      126.37      9.26 o 
   1 -10  10       69.98       78.05      8.05 o 
   2 -10  10       23.64       22.13      7.23 o 
  -3  -9  10       62.76       74.38     11.75 o 
  -2  -9  10       93.23       87.54     11.70 o 
  -1  -9  10        0.36       -1.01      3.09 o 
   0  -9  10       44.05       47.78      6.04 o 
   1  -9  10      145.83      148.26      9.44 o 
   2  -9  10      208.05      225.75     11.54 o 
   3  -9  10       11.09       10.07      3.61 o 
  -4  -8  10      100.83      111.16     13.64 o 
  -3  -8  10       14.13       20.80      7.18 o 
  -2  -8  10       24.58       14.88      3.92 o 
  -1  -8  10      187.34      175.91      8.92 o 
   0  -8  10      247.81      237.28     29.42 o 
   1  -8  10      245.88      223.81     10.45 o 
   2  -8  10      165.22      151.00      9.34 o 
   3  -8  10      172.42      179.18      8.22 o 
   4  -8  10       15.92       19.08      4.12 o 
  -5  -7  10        8.39       13.73      4.45 o 
  -4  -7  10       12.42        3.69      4.26 o 
  -3  -7  10      157.98      154.38     13.54 o 
  -2  -7  10        4.27        1.61      2.43 o 
  -1  -7  10      215.79      213.56      9.22 o 
   0  -7  10       61.81       58.18      7.82 o 
   1  -7  10       10.94       10.20      3.38 o 
   2  -7  10        0.39       -0.64      1.95 o 
   3  -7  10      191.47      193.51     14.28 o 
   4  -7  10       40.87       39.69      5.08 o 
  -5  -6  10      114.91      129.57      8.54 o 
  -4  -6  10       10.26       12.16      3.41 o 
  -3  -6  10        0.24        2.74      1.96 o 
  -2  -6  10        7.13        3.67      2.51 o 
  -1  -6  10       19.69        6.84      2.74 o 
   0  -6  10     1771.25     1633.18     26.32 o 
   1  -6  10       79.99       77.77      8.10 o 
   2  -6  10       74.67       62.25      4.71 o 
   3  -6  10      370.14      357.43     10.27 o 
   4  -6  10       80.02       78.61      9.95 o 
   5  -6  10        6.88        7.73      3.29 o 
  -5  -5  10       57.38       73.78      8.39 o 
  -4  -5  10       18.79       12.66      3.47 o 
  -3  -5  10        0.30        1.25      1.63 o 
  -2  -5  10      178.34      184.65      6.21 o 
  -1  -5  10        3.28        2.73      2.05 o 
   0  -5  10      555.31      521.29     13.08 o 
   1  -5  10      415.78      383.63      9.21 o 
   2  -5  10      137.39      114.21      6.33 o 
   3  -5  10      144.07      152.96      6.55 o 
   4  -5  10       10.70       11.52      2.94 o 
   5  -5  10       70.45       81.55      6.17 o 
  -6  -4  10      404.65      404.22     12.20 o 
  -5  -4  10       18.01       15.94      3.18 o 
  -4  -4  10       85.53      107.06      6.72 o 
  -3  -4  10     1468.29     1471.19     15.66 o 
  -2  -4  10       56.80       54.49      2.58 o 
  -1  -4  10        0.06        0.61      0.95 o 
   0  -4  10        0.08        0.88      1.91 o 
   1  -4  10      363.09      354.66      8.38 o 
   2  -4  10      183.44      165.29      7.02 o 
   3  -4  10     1877.57     1829.19     23.52 o 
   4  -4  10      356.47      360.94     10.05 o 
   5  -4  10        0.01       -0.15      3.37 o 
   6  -4  10        0.75        1.42      3.84 o 
  -6  -3  10       12.58       11.68      3.40 o 
  -5  -3  10       12.27       15.42      3.14 o 
  -4  -3  10      271.08      263.69     14.06 o 
  -3  -3  10      315.37      298.85      7.78 o 
  -2  -3  10      129.79      144.15      3.71 o 
  -1  -3  10      414.92      408.35      5.67 o 
   0  -3  10       44.67       62.56      2.16 o 
   1  -3  10      184.95      192.47      6.10 o 
   2  -3  10        4.01        1.10      1.49 o 
   3  -3  10     2459.10     2308.56     32.87 o 
   4  -3  10      273.59      264.57      8.38 o 
   5  -3  10       42.05       50.74      7.95 o 
   6  -3  10       24.07       23.88      5.58 o 
  -6  -2  10       38.12       29.74      4.32 o 
  -5  -2  10        2.40        2.06      2.18 o 
  -4  -2  10      208.10      190.94      5.52 o 
  -3  -2  10      431.14      414.30      7.36 o 
  -2  -2  10       75.35       90.97      2.93 o 
  -1  -2  10      585.10      547.41      6.64 o 
   0  -2  10      173.79      178.11      3.50 o 
   1  -2  10       83.21       80.83      2.65 o 
   2  -2  10      255.15      252.98      6.17 o 
   3  -2  10        8.41        7.41      1.62 o 
   4  -2  10     1053.65     1077.69     16.92 o 
   5  -2  10       36.08       36.34      4.04 o 
   6  -2  10       24.99       22.30     10.55 o 
  -6  -1  10       24.38       14.02      7.54 o 
  -5  -1  10      217.13      206.26      7.58 o 
  -4  -1  10      122.12      107.97      3.77 o 
  -3  -1  10      412.80      412.19      8.50 o 
  -2  -1  10       46.29       72.59      3.81 o 
  -1  -1  10       63.32       66.23      2.34 o 
   0  -1  10      121.79      121.64      2.92 o 
   1  -1  10        4.71        9.83      1.62 o 
   2  -1  10      677.81      642.05      8.50 o 
   3  -1  10      464.55      462.37     11.88 o 
   4  -1  10       47.31       47.80      5.85 o 
   5  -1  10        4.33        1.91      2.89 o 
   6  -1  10       10.89       11.01      4.41 o 
  -6   0  10       44.65       41.94      6.07 o 
  -5   0  10       58.07       55.84     12.45 o 
  -4   0  10       22.56       24.69      2.50 o 
  -3   0  10      114.84      119.95      4.09 o 
  -2   0  10      546.26      532.08      7.63 o 
  -1   0  10     1468.52     1575.25     12.90 o 
   0   0  10       54.99       63.44      2.17 o 
   1   0  10      271.02      263.81      5.14 o 
   2   0  10      126.46      124.26      3.29 o 
   3   0  10      199.27      188.21      6.34 o 
   4   0  10      299.89      308.02      6.85 o 
   5   0  10       94.78       93.32      7.47 o 
   6   0  10       14.04       24.21      8.69 o 
  -6   1  10        0.02       -2.11      2.99 o 
  -5   1  10       11.21       10.54      2.42 o 
  -4   1  10       87.33       84.61      4.05 o 
  -3   1  10      757.09      782.24      9.20 o 
  -2   1  10     1326.52     1277.64     11.64 o 
  -1   1  10       97.12       95.67      3.52 o 
   0   1  10      450.75      484.92      6.18 o 
   1   1  10       54.03       57.58      2.87 o 
   2   1  10      843.41      902.07      9.40 o 
   3   1  10      803.70      802.27      9.32 o 
   4   1  10        0.03        0.00      1.39 o 
   5   1  10       27.10       32.41      4.01 o 
   6   1  10       25.00       27.57      4.29 o 
  -6   2  10       30.39       33.44      5.95 o 
  -5   2  10       32.50       31.95      3.98 o 
  -4   2  10      188.02      187.14      5.80 o 
  -3   2  10       47.12       46.24      4.11 o 
  -2   2  10      270.70      311.53      3.95 o 
  -1   2  10      551.93      599.75      7.28 o 
   0   2  10      870.02      847.27      8.84 o 
   1   2  10       92.50       79.57      2.81 o 
   2   2  10       30.45       29.33      1.88 o 
   3   2  10       35.14       44.68      2.66 o 
   4   2  10       78.48       74.41      4.72 o 
   5   2  10        9.38        7.04      2.68 o 
   6   2  10        0.19        0.37      2.70 o 
  -6   3  10       15.15       17.94      4.83 o 
  -5   3  10       14.62        7.72      2.91 o 
  -4   3  10        7.31        3.47      1.77 o 
  -3   3  10       45.32       43.75      3.61 o 
  -2   3  10      103.28       91.94      4.80 o 
  -1   3  10       22.01       28.56      2.67 o 
   0   3  10       10.10        2.47      0.88 o 
   1   3  10      207.92      229.24      4.60 o 
   2   3  10      287.80      293.46      5.11 o 
   3   3  10       67.98       65.51      2.75 o 
   4   3  10      141.91      146.44      6.24 o 
   5   3  10       53.14       55.36      6.63 o 
   6   3  10        3.29        1.27      3.35 o 
  -6   4  10        0.09        2.52      4.00 o 
  -5   4  10       63.58       57.83      5.18 o 
  -4   4  10      108.05      105.68      9.16 o 
  -3   4  10       99.30       99.12      5.17 o 
  -2   4  10      332.02      314.87      8.04 o 
  -1   4  10        0.03        1.56      1.39 o 
   0   4  10      261.27      239.39      5.02 o 
   1   4  10      164.67      168.20      4.75 o 
   2   4  10      317.33      281.22      5.13 o 
   3   4  10       71.72       70.35      2.87 o 
   4   4  10        7.05        7.67      2.40 o 
   5   4  10       40.09       30.96      5.06 o 
   6   4  10       51.17       64.82      7.36 o 
  -5   5  10       12.26        7.33      3.15 o 
  -4   5  10        2.42        0.25      2.65 o 
  -3   5  10        8.18       12.29      9.43 o 
  -2   5  10        2.54        9.84      2.29 o 
  -1   5  10      207.00      191.15      6.31 o 
   0   5  10       15.63       22.47      2.03 o 
   1   5  10        3.52        0.58      1.29 o 
   2   5  10      754.78      740.09      9.98 o 
   3   5  10       67.43       69.20      5.44 o 
   4   5  10       75.42       62.52      7.17 o 
   5   5  10       21.23       25.32      4.99 o 
   6   5  10       13.13       11.68      4.53 o 
  -5   6  10        0.60        1.78      3.71 o 
  -4   6  10       43.56       52.71      6.01 o 
  -3   6  10       62.98       59.12      5.83 o 
  -2   6  10      366.77      389.35     19.83 o 
  -1   6  10      301.05      297.08      8.21 o 
   1   6  10       25.76       25.55      2.55 o 
   2   6  10       36.47       42.00      2.81 o 
   3   6  10      201.32      210.83      8.88 o 
   4   6  10      193.72      197.35      9.49 o 
   5   6  10      295.67      317.71     13.01 o 
  -5   7  10       15.38       21.19      5.25 o 
  -4   7  10      215.65      241.30     12.82 o 
  -3   7  10       57.46       52.53      5.79 o 
  -2   7  10      210.54      222.36      9.55 o 
  -1   7  10        1.45        2.79      2.54 o 
   0   7  10        3.13        4.67      3.74 o 
   1   7  10       13.99       12.64      4.36 o 
   2   7  10       38.27       41.66      6.53 o 
   3   7  10       20.95       32.16      4.60 o 
   4   7  10        2.47        6.79      3.28 o 
   5   7  10        7.20        9.27      4.04 o 
  -4   8  10      290.87      295.23     16.04 o 
  -3   8  10      176.07      184.84      9.84 o 
  -2   8  10       98.74      114.57      7.87 o 
  -1   8  10      200.50      203.32      9.35 o 
   0   8  10       94.87      100.00      9.57 o 
   1   8  10      162.33      177.77     11.31 o 
   2   8  10      753.85      796.33     27.62 o 
   3   8  10       24.88       25.60      4.60 o 
   4   8  10      310.82      338.66     13.25 o 
   5   8  10       10.99       13.04      4.67 o 
  -3   9  10      105.62      107.44      8.57 o 
  -2   9  10       46.19       35.35      5.57 o 
  -1   9  10       24.14       24.10      4.77 o 
   0   9  10        0.12       -1.10      3.95 o 
   1   9  10        4.93        5.59      4.59 o 
   2   9  10        0.56        0.13      4.08 o 
   3   9  10      298.17      347.90     19.88 o 
   4   9  10      117.17      121.70     15.99 o 
  -3  10  10       45.44       33.47      6.23 o 
  -2  10  10        2.06        0.54      3.99 o 
  -1  10  10       46.55       38.79      6.03 o 
   0  10  10      274.66      274.87     16.70 o 
   1  10  10      204.05      206.65     13.88 o 
   2  10  10       79.93      100.82     12.23 o 
   3  10  10        0.85       -1.87      4.90 o 
  -1  11  10       12.07       11.29      4.73 o 
   0  11  10        4.83        1.20      5.69 o 
   1  11  10        0.01       -0.67      5.59 o 
   2  11  10       11.55       17.08      7.10 o 
  -1 -10  11       15.55       12.11      4.59 o 
   0 -10  11       10.75        7.05      4.76 o 
   1 -10  11      525.66      549.22     18.23 o 
  -3  -9  11        8.68        5.44      6.75 o 
  -2  -9  11       22.13       27.80      8.39 o 
  -1  -9  11       60.29       58.95      6.56 o 
   0  -9  11       38.15       36.83      7.44 o 
   1  -9  11      104.08      115.81     12.57 o 
   2  -9  11      278.76      296.19     13.29 o 
   3  -9  11       58.63       64.50      7.78 o 
  -4  -8  11       45.05       52.89     10.93 o 
  -3  -8  11      124.04      147.07     14.36 o 
  -2  -8  11      266.61      255.16     10.90 o 
  -1  -8  11      155.91      157.21      8.75 o 
   0  -8  11        6.50        2.05      3.00 o 
   1  -8  11       11.82        5.98      3.40 o 
   2  -8  11        0.67        1.18      3.32 o 
   3  -8  11       11.92       12.31      3.71 o 
  -4  -7  11        2.40        0.46      4.90 o 
  -3  -7  11      343.69      415.17     20.93 o 
  -2  -7  11       41.71       37.39      4.90 o 
  -1  -7  11      258.85      255.27     12.52 o 
   0  -7  11      124.06      129.14      9.86 o 
   1  -7  11       11.75        9.31      3.43 o 
   2  -7  11        1.84        2.69      2.22 o 
   3  -7  11       68.65       65.62      5.57 o 
   4  -7  11      117.52      132.63     10.52 o 
  -5  -6  11      144.75      145.73     11.70 o 
  -4  -6  11        5.88       10.81      3.46 o 
  -3  -6  11        8.92        5.65      2.87 o 
  -2  -6  11        0.04        0.78      2.32 o 
  -1  -6  11      127.81      122.47      6.99 o 
   0  -6  11      126.27      106.19      8.76 o 
   1  -6  11        8.81        9.26      2.51 o 
   2  -6  11        9.95        6.75      2.45 o 
   3  -6  11        3.37        0.23      2.26 o 
   4  -6  11      150.98      168.44      8.19 o 
   5  -6  11      244.16      241.03     32.27 o 
  -5  -5  11       59.74       41.43      7.93 o 
  -4  -5  11      213.07      202.95      9.04 o 
  -3  -5  11        6.63        7.43      2.36 o 
  -2  -5  11       30.76       21.96      2.28 o 
  -1  -5  11      262.50      245.24      9.01 o 
   0  -5  11        3.88        3.76      2.32 o 
   1  -5  11       30.65       31.05      4.53 o 
   2  -5  11       14.22       17.17      2.95 o 
   3  -5  11       14.27       20.20      3.24 o 
   4  -5  11       14.91       17.81      5.17 o 
   5  -5  11      214.50      218.12      9.04 o 
  -6  -4  11        5.86        6.29      3.18 o 
  -5  -4  11        0.09        0.75      1.99 o 
  -4  -4  11      128.53      115.70     10.05 o 
  -3  -4  11      206.07      205.23      5.58 o 
  -2  -4  11      372.81      386.65      6.37 o 
  -1  -4  11        2.62        2.59      1.08 o 
   0  -4  11      545.08      552.37     13.09 o 
   1  -4  11       60.74       48.04      3.69 o 
   2  -4  11      255.97      222.46      7.21 o 
   3  -4  11     1533.94     1518.17     26.41 o 
   4  -4  11        0.31        0.27      2.05 o 
   5  -4  11        4.56        1.70      2.66 o 
  -6  -3  11       12.92        7.75      3.24 o 
  -5  -3  11       87.54       86.04      5.70 o 
  -4  -3  11        8.68        4.75      2.76 o 
  -3  -3  11      260.66      259.75      8.73 o 
  -2  -3  11      120.71      108.11      3.37 o 
  -1  -3  11      593.20      598.44      7.27 o 
   0  -3  11      194.65      184.60      3.67 o 
   1  -3  11       42.31       59.18      3.72 o 
   2  -3  11      801.30      750.15     12.93 o 
   3  -3  11       11.43        7.39      2.17 o 
   4  -3  11      840.06      829.65     19.73 o 
   5  -3  11        1.07        0.37      2.20 o 
   6  -3  11        0.14        0.31      3.70 o 
  -6  -2  11        3.98        5.22      3.46 o 
  -5  -2  11        5.68       10.76      2.75 o 
  -4  -2  11      987.15      988.67     13.10 o 
  -3  -2  11      262.82      270.42      6.11 o 
  -2  -2  11      423.71      397.36      6.60 o 
  -1  -2  11      121.88      120.89      3.17 o 
   0  -2  11       35.61       36.95      1.89 o 
   1  -2  11      285.80      284.49      4.09 o 
   2  -2  11     1113.69     1117.12     14.49 o 
   3  -2  11     1219.35     1141.22     20.16 o 
   4  -2  11       34.96       28.12      3.52 o 
   5  -2  11        1.77        1.60      3.32 o 
   6  -2  11       85.78       77.66      7.95 o 
  -6  -1  11      114.38      116.74      8.93 o 
  -5  -1  11      103.30      110.92      7.16 o 
  -4  -1  11      199.59      207.64      5.16 o 
  -3  -1  11        0.00        0.26      1.13 o 
  -2  -1  11       45.93       55.55      2.51 o 
  -1  -1  11      129.01      158.11      3.58 o 
   0  -1  11        1.12       -0.47      0.72 o 
   1  -1  11      750.73      772.10      8.34 o 
   2  -1  11       83.46       93.86      3.33 o 
   3  -1  11      134.91      131.18      4.27 o 
   4  -1  11      261.22      247.59      7.77 o 
   5  -1  11       17.71       18.18      5.10 o 
   6  -1  11       34.40       36.84      6.22 o 
  -6   0  11       80.02       76.76      7.57 o 
  -5   0  11      194.30      202.34      9.71 o 
  -4   0  11      698.00      663.29      9.32 o 
  -3   0  11       57.44       55.84      3.16 o 
  -2   0  11      938.65      960.35     10.05 o 
  -1   0  11      689.36      752.49      9.28 o 
   0   0  11      206.71      184.48      3.70 o 
   1   0  11      390.64      408.13      6.75 o 
   2   0  11      476.04      470.94      6.64 o 
   3   0  11        2.51        1.29      1.30 o 
   4   0  11      311.08      293.84      8.47 o 
   5   0  11       34.26       28.94      3.83 o 
   6   0  11      147.89      145.40     10.04 o 
  -6   1  11        1.90       -2.18      2.97 o 
  -5   1  11      178.90      186.46      6.23 o 
  -4   1  11       30.70       28.63      2.88 o 
  -3   1  11       82.58       81.63      3.12 o 
  -2   1  11      424.65      466.11      6.69 o 
  -1   1  11      122.25      130.53      3.57 o 
   0   1  11      522.34      528.87      6.39 o 
   1   1  11       73.87       75.13      4.53 o 
   2   1  11     1401.50     1468.60     13.20 o 
   3   1  11       21.69       36.34      2.34 o 
   4   1  11      336.49      327.22      7.22 o 
   5   1  11        4.40        4.67      2.49 o 
   6   1  11        4.51        5.26      3.51 o 
  -6   2  11       94.79       88.69     18.31 o 
  -5   2  11       91.93       94.75      5.84 o 
  -4   2  11      142.13      129.43      9.02 o 
  -3   2  11       84.74       95.34      4.18 o 
  -2   2  11       50.74       52.57      1.87 o 
  -1   2  11      346.96      330.11      5.39 o 
   0   2  11      613.86      607.89      7.31 o 
   1   2  11       49.89       56.28      2.56 o 
   2   2  11      300.31      310.36      5.33 o 
   3   2  11      372.87      368.29      6.20 o 
   4   2  11       11.72        3.89      2.14 o 
   5   2  11      169.52      159.27      7.18 o 
   6   2  11      348.95      341.83     11.19 o 
  -6   3  11        0.13        0.51      3.55 o 
  -5   3  11       74.05       76.10      5.62 o 
  -4   3  11      327.61      302.83      7.70 o 
  -3   3  11       27.85       42.05      3.22 o 
  -2   3  11      156.71      149.34      5.52 o 
  -1   3  11      234.93      247.44      6.62 o 
   0   3  11        6.45        9.63      1.18 o 
   1   3  11        5.81        3.26      1.20 o 
   2   3  11       24.14       26.82      1.98 o 
   3   3  11       23.21       21.00      1.90 o 
   4   3  11        0.32       -0.15      1.91 o 
   5   3  11      142.78      130.54      6.90 o 
   6   3  11       27.40       23.31      4.32 o 
  -6   4  11        9.08       12.74      4.98 o 
  -5   4  11        0.03       -0.85      2.34 o 
  -4   4  11        0.55        5.33      2.42 o 
  -3   4  11       33.22       29.81      3.43 o 
  -2   4  11       32.15       44.39      3.60 o 
  -1   4  11       73.91       65.53      3.88 o 
   0   4  11       21.65       12.37      1.63 o 
   1   4  11        1.23       -0.85      1.03 o 
   2   4  11      412.76      419.39      6.49 o 
   3   4  11       10.21       12.43      1.71 o 
   4   4  11        4.03        4.40      2.29 o 
   5   4  11       71.11       73.93      6.85 o 
   6   4  11      118.88      106.54      8.79 o 
  -5   5  11        8.43        9.52      3.87 o 
  -4   5  11       56.52       66.37      6.31 o 
  -3   5  11       63.67       70.55      4.84 o 
  -2   5  11       56.82       71.94      4.61 o 
  -1   5  11      110.39      119.48      5.22 o 
   0   5  11      223.52      191.26      7.51 o 
   1   5  11        4.39        3.65      1.89 o 
   2   5  11        9.49       12.12      1.88 o 
   3   5  11        6.33        2.55      2.58 o 
   4   5  11      135.35      130.73      7.83 o 
   5   5  11       68.01       64.53      6.69 o 
   6   5  11      170.47      185.07     10.95 o 
  -5   6  11       28.36       30.84      7.34 o 
  -4   6  11       47.52       46.55      5.85 o 
  -3   6  11      133.32      145.90      8.17 o 
  -2   6  11       11.43        9.15      2.94 o 
  -1   6  11      458.28      437.78     10.25 o 
   0   6  11       86.80       63.32     18.17 o 
   1   6  11      587.84      543.53      9.98 o 
   2   6  11        7.71        8.55      2.55 o 
   3   6  11       12.26       10.38      3.25 o 
   4   6  11      134.87      162.45      8.90 o 
   5   6  11       47.94       47.18      6.60 o 
  -5   7  11      366.26      403.31     15.47 o 
  -4   7  11        0.22        0.09      3.16 o 
  -3   7  11       33.88       33.80      6.50 o 
  -2   7  11       22.32       32.36      7.55 o 
  -1   7  11      113.90       99.49      6.81 o 
   0   7  11      347.39      328.02     15.29 o 
   1   7  11      233.40      218.58     11.85 o 
   2   7  11       49.33       53.46      3.95 o 
   3   7  11       42.01       39.28      6.63 o 
   4   7  11        0.45       -0.43      4.77 o 
   5   7  11       17.74       26.50      5.42 o 
  -4   8  11       14.87       15.10      4.74 o 
  -3   8  11       10.69       14.31      4.36 o 
  -2   8  11      259.23      248.82     11.23 o 
  -1   8  11      364.38      379.32     12.88 o 
   0   8  11        0.76        4.80      4.18 o 
   1   8  11        8.94        4.57      4.00 o 
   2   8  11      187.05      164.36     13.70 o 
   3   8  11       34.89       36.87      5.31 o 
   4   8  11        3.17        5.48      5.64 o 
  -3   9  11       36.71       33.49      6.07 o 
  -2   9  11       37.72       34.74      5.85 o 
  -1   9  11       71.70       73.28      6.86 o 
   0   9  11       37.85       40.09      7.64 o 
   1   9  11      134.56      132.24     11.05 o 
   2   9  11        1.91       -0.05      3.92 o 
   3   9  11      154.67      178.36     15.49 o 
   4   9  11       16.70       19.32      5.57 o 
  -2  10  11       74.03       77.84      7.93 o 
  -1  10  11       83.27      111.99      9.84 o 
   0  10  11      135.99      154.71     13.36 o 
   2  10  11       11.14        9.85      6.13 o 
   3  10  11        0.74        4.31      5.82 o 
  -1  11  11      111.92      114.78     14.04 o 
   0  11  11       16.82       17.12      5.17 o 
   1  11  11        4.92        1.08      6.26 o 
  -1 -10  12        0.18        0.80      3.72 o 
   0 -10  12       80.64       80.06      8.15 o 
  -3  -9  12       50.18       51.07     11.26 o 
  -2  -9  12      169.38      149.30     14.93 o 
  -1  -9  12       71.02       63.96      6.90 o 
   0  -9  12       90.80       98.21      8.13 o 
   1  -9  12       41.31       30.63      5.57 o 
   2  -9  12       46.43       30.68      7.03 o 
  -3  -8  12       98.32      111.08     13.44 o 
  -2  -8  12        9.46        9.72      3.83 o 
  -1  -8  12       26.78       19.78      4.34 o 
   0  -8  12        3.52        1.44      2.97 o 
   1  -8  12       12.68       15.41      4.44 o 
   2  -8  12        8.42        5.52      3.82 o 
   3  -8  12       76.42       86.78      6.63 o 
  -4  -7  12        6.05       11.34      6.49 o 
  -3  -7  12       10.23        3.77      4.92 o 
  -2  -7  12       16.24       10.90      5.57 o 
  -1  -7  12        0.13       -0.36      2.41 o 
   0  -7  12       15.64       16.27      5.84 o 
   1  -7  12       22.48       27.57      6.64 o 
   2  -7  12        5.33        3.67      2.33 o 
   3  -7  12      284.54      284.89      9.98 o 
   4  -7  12       89.36       97.60     12.17 o 
  -5  -6  12      118.98      144.41      9.21 o 
  -4  -6  12       21.08       29.78      4.10 o 
  -3  -6  12      161.32      171.13     13.11 o 
  -2  -6  12       17.37       14.30      3.49 o 
  -1  -6  12      172.32      167.35      8.13 o 
   0  -6  12      232.57      211.26      9.19 o 
   1  -6  12      725.74      634.23     13.22 o 
   2  -6  12       92.02      104.77      6.00 o 
   3  -6  12       17.06       16.52      3.43 o 
   4  -6  12      369.45      384.11     15.70 o 
  -5  -5  12       60.29       49.18      6.06 o 
  -4  -5  12      156.99      156.45      8.10 o 
  -3  -5  12       28.05       27.03      2.79 o 
  -2  -5  12       95.56      109.62      6.65 o 
  -1  -5  12       64.58       60.41      9.54 o 
   0  -5  12        6.03        0.75      2.14 o 
   1  -5  12      171.28      143.09      6.10 o 
   2  -5  12      866.24      815.10     15.04 o 
   3  -5  12        4.94        6.05      2.52 o 
   4  -5  12      162.10      167.76      7.59 o 
   5  -5  12        8.39        7.17      3.49 o 
  -5  -4  12      408.41      417.44     11.61 o 
  -4  -4  12      119.59      111.79      7.17 o 
  -3  -4  12        0.14       -0.07      1.39 o 
  -2  -4  12       88.59       97.59      3.46 o 
  -1  -4  12      413.86      400.36      9.19 o 
   0  -4  12      436.12      398.56     11.43 o 
   1  -4  12       56.71       52.31      3.93 o 
   2  -4  12      954.91      910.96     15.38 o 
   3  -4  12        0.34       -1.88      1.86 o 
   4  -4  12       10.58       10.94      3.72 o 
   5  -4  12        0.71        0.66      2.48 o 
  -6  -3  12      121.98      129.99      9.65 o 
  -5  -3  12      107.85      106.09      6.20 o 
  -4  -3  12      208.09      210.17      9.09 o 
  -3  -3  12      149.15      158.94      4.47 o 
  -2  -3  12        2.97        4.07      1.35 o 
  -1  -3  12      298.84      302.43      5.17 o 
   0  -3  12        6.74       10.78      1.83 o 
   1  -3  12        9.16        7.80      3.50 o 
   2  -3  12       61.65       51.58      3.93 o 
   3  -3  12      139.30      126.00      8.63 o 
   4  -3  12       28.71       34.94      4.54 o 
   5  -3  12      176.62      175.63      7.80 o 
  -6  -2  12        1.19       -0.58      3.35 o 
  -5  -2  12      173.95      198.71      7.76 o 
  -4  -2  12     1440.58     1446.28     19.23 o 
  -3  -2  12        7.76       11.24      2.01 o 
  -2  -2  12        0.08        0.70      1.09 o 
  -1  -2  12        3.02        2.20      1.06 o 
   0  -2  12      148.67      157.03      3.65 o 
   1  -2  12      132.55      136.00      3.25 o 
   2  -2  12     1029.76      985.96     14.94 o 
   3  -2  12      186.55      191.22      6.77 o 
   4  -2  12      300.18      286.01      8.82 o 
   5  -2  12      371.38      357.67     13.55 o 
   6  -2  12      105.81       91.64     11.75 o 
  -6  -1  12       61.88       58.70      7.24 o 
  -5  -1  12      178.93      201.81     15.65 o 
  -4  -1  12       70.01       72.28      3.45 o 
  -3  -1  12      683.01      679.56     10.36 o 
  -2  -1  12       16.81       14.21      1.68 o 
  -1  -1  12       36.96       25.03      1.82 o 
   0  -1  12      379.78      367.56      5.61 o 
   1  -1  12      189.08      167.90      4.32 o 
   2  -1  12      321.28      290.62      8.20 o 
   3  -1  12       19.34       22.56      2.36 o 
   4  -1  12       26.93       27.39      4.49 o 
   5  -1  12      424.95      416.52     14.69 o 
   6  -1  12      384.18      438.79     16.50 o 
  -6   0  12       10.02        4.41      3.72 o 
  -5   0  12      279.35      270.31     11.40 o 
  -4   0  12      145.56      142.96      5.15 o 
  -3   0  12        4.93        4.98      1.45 o 
  -2   0  12       18.55       21.17      1.87 o 
  -1   0  12       84.34       84.54      5.22 o 
   0   0  12        2.52        1.45      0.93 o 
   1   0  12     1004.41      997.31     11.70 o 
   2   0  12      120.94      115.33      3.45 o 
   3   0  12      183.76      200.06      5.85 o 
   4   0  12      116.92      100.59      5.98 o 
   5   0  12       50.94       46.65      6.05 o 
   6   0  12      336.08      356.42     20.35 o 
  -6   1  12      316.08      325.17     19.62 o 
  -5   1  12       33.96       32.59      3.46 o 
  -4   1  12       24.72       30.44      3.08 o 
  -3   1  12       31.23       32.16      2.78 o 
  -2   1  12      272.63      258.08     10.43 o 
  -1   1  12       30.39       30.61      2.09 o 
   0   1  12      222.17      203.24      4.00 o 
   1   1  12      605.51      589.96      8.33 o 
   2   1  12       10.06        9.39      1.50 o 
   3   1  12       12.45       13.81      1.82 o 
   4   1  12       99.21       92.34      4.30 o 
   5   1  12        1.32        0.13      2.35 o 
   6   1  12       60.97       54.96      7.17 o 
  -6   2  12       72.22       84.11     12.99 o 
  -5   2  12      186.43      177.59      7.49 o 
  -4   2  12      233.44      245.58      6.91 o 
  -3   2  12       77.28       77.50      4.01 o 
  -2   2  12      901.90      908.35     19.95 o 
  -1   2  12      114.71      115.14      4.30 o 
   0   2  12      543.22      504.00      6.34 o 
   1   2  12      122.69      129.49      4.30 o 
   2   2  12      226.08      203.56      4.51 o 
   3   2  12       65.62       45.52      2.60 o 
   4   2  12       21.45       18.11      3.12 o 
   5   2  12      210.96      210.44      8.19 o 
   6   2  12       45.23       41.78      5.24 o 
  -6   3  12        0.43       -0.06      3.73 o 
  -5   3  12       54.03       60.18      7.78 o 
  -4   3  12        0.07        2.00      1.82 o 
  -3   3  12      597.22      564.92     10.16 o 
  -2   3  12      267.52      261.07      8.31 o 
  -1   3  12      469.81      472.01      9.54 o 
   0   3  12       90.90       81.35      4.33 o 
   1   3  12     1239.96     1258.06     16.01 o 
   2   3  12     1073.52     1018.19     10.90 o 
   3   3  12        0.03        1.48      1.32 o 
   4   3  12      163.68      168.48     13.60 o 
   5   3  12       11.63       10.46      3.09 o 
   6   3  12       60.61       62.55      5.95 o 
  -5   4  12       51.31       52.11      5.23 o 
  -4   4  12       56.27       60.78      4.27 o 
  -3   4  12        4.19       11.34      3.17 o 
  -2   4  12      201.61      192.73      6.66 o 
  -1   4  12      603.23      576.33     11.04 o 
   0   4  12       50.51       56.33      8.52 o 
   1   4  12      355.76      359.45      6.29 o 
   2   4  12       27.06       27.54      2.34 o 
   3   4  12      192.59      168.53      4.47 o 
   4   4  12       52.60       46.38      4.33 o 
   5   4  12      264.16      264.14     11.44 o 
   6   4  12       33.22       35.30      6.05 o 
  -5   5  12       19.28       10.76      4.15 o 
  -4   5  12       17.82       23.54      4.58 o 
  -3   5  12       19.18       18.96      3.27 o 
  -2   5  12       16.07        9.21      2.55 o 
  -1   5  12        1.47        0.95      1.62 o 
   0   5  12       19.76       17.78      4.09 o 
   1   5  12      187.88      192.33      5.62 o 
   2   5  12       38.33       30.40      3.26 o 
   3   5  12      187.58      210.27      8.80 o 
   4   5  12       23.31       24.15      4.41 o 
   5   5  12       42.20       28.61      5.25 o 
  -5   6  12      190.00      216.47     12.71 o 
  -4   6  12       52.18       67.31     14.30 o 
  -3   6  12        2.21       -1.62      2.61 o 
  -2   6  12       30.07       25.93      3.54 o 
  -1   6  12       30.71       34.46      3.66 o 
   0   6  12        9.75        7.56      2.56 o 
   1   6  12      248.22      231.23      8.48 o 
   2   6  12      128.55      135.66      4.69 o 
   3   6  12        7.61       12.30      3.50 o 
   4   6  12       56.51       42.43      5.53 o 
   5   6  12        6.13        9.51      4.06 o 
  -4   7  12       60.10       57.03      6.84 o 
  -3   7  12        9.81        4.27      4.35 o 
  -2   7  12       48.88       38.95      5.17 o 
  -1   7  12        8.03        8.42      3.04 o 
   0   7  12        2.95        1.41      2.02 o 
   1   7  12      183.93      178.19      7.92 o 
   2   7  12        8.81        8.23      2.44 o 
   3   7  12      193.52      208.39      9.56 o 
   4   7  12        4.71        7.14      6.19 o 
   5   7  12       16.98       12.07      4.58 o 
  -4   8  12        1.94        3.13      4.00 o 
  -3   8  12        1.01        3.16      3.80 o 
  -2   8  12      188.63      192.22      9.93 o 
  -1   8  12        0.06       -1.43      2.56 o 
   0   8  12       22.83       12.52      5.18 o 
   1   8  12       10.44        6.36      4.82 o 
   2   8  12       28.50       39.55      8.26 o 
   3   8  12      257.87      272.10     17.54 o 
   4   8  12      132.76      127.73      9.09 o 
  -3   9  12       26.71       35.26      6.02 o 
  -2   9  12       15.49       18.82      4.75 o 
  -1   9  12        0.02        1.15      3.22 o 
   0   9  12        1.74        2.13      4.59 o 
   1   9  12        0.03        3.74      4.41 o 
   2   9  12       10.01        7.75      5.41 o 
   3   9  12       13.18       12.62      6.62 o 
  -2  10  12      103.84      123.88     15.90 o 
  -1  10  12       60.02       58.87      7.05 o 
   0  10  12      105.12      110.89      8.57 o 
   2  10  12        0.17       -0.54      4.67 o 
   0  11  12       79.46       99.27     14.62 o 
  -2  -9  13       64.05       85.64     12.62 o 
  -1  -9  13       68.40       61.73      6.99 o 
   0  -9  13       36.59       40.44      6.19 o 
   1  -9  13       41.93       45.18      7.78 o 
   2  -9  13        0.16        1.90      4.00 o 
  -3  -8  13        0.10        2.69      6.44 o 
  -2  -8  13        0.89       -1.10      2.92 o 
  -1  -8  13       29.91       26.67      5.06 o 
   0  -8  13      222.54      208.71     10.49 o 
   1  -8  13       17.41       13.85      4.31 o 
   2  -8  13       57.35       70.46      7.44 o 
   3  -8  13      320.93      327.49     11.40 o 
  -4  -7  13       52.19       46.78      9.98 o 
  -3  -7  13       27.82       19.65      7.23 o 
  -2  -7  13        4.11        1.01      2.77 o 
  -1  -7  13       96.06       93.44     13.31 o 
   0  -7  13      162.56      150.98     10.00 o 
   1  -7  13       43.02       35.81      5.34 o 
   2  -7  13       38.71       41.27      4.76 o 
   3  -7  13       20.88       16.27      3.76 o 
   4  -7  13      199.75      207.36      9.52 o 
  -4  -6  13       85.87       86.44     11.26 o 
  -3  -6  13      279.62      276.95     16.80 o 
  -2  -6  13       74.53       76.06      6.31 o 
  -1  -6  13       11.58        7.97      3.27 o 
   0  -6  13      134.50      111.71      7.27 o 
   1  -6  13        1.12       -1.82      2.74 o 
   2  -6  13       66.85       63.60      7.14 o 
   3  -6  13      120.31      109.47      8.41 o 
   4  -6  13       24.78       22.49      4.27 o 
  -5  -5  13        0.02        3.64      3.63 o 
  -4  -5  13      293.75      328.74      9.79 o 
  -3  -5  13       16.94       13.37      2.80 o 
  -2  -5  13      278.87      244.65     19.56 o 
  -1  -5  13       47.98       59.50      7.39 o 
   0  -5  13       93.70       96.27     17.85 o 
   1  -5  13      293.04      283.76      8.56 o 
   2  -5  13      326.02      303.06      9.24 o 
   3  -5  13       16.62       15.35      3.14 o 
   4  -5  13       67.80       58.20      8.00 o 
   5  -5  13        0.20       -0.05      2.94 o 
  -5  -4  13       21.47       25.04      4.01 o 
  -4  -4  13        1.47        0.47      3.19 o 
  -3  -4  13        3.66        2.57      1.51 o 
  -2  -4  13      113.33      109.57      3.71 o 
  -1  -4  13       43.05       36.88      3.59 o 
   0  -4  13      477.05      427.31     12.85 o 
   1  -4  13       62.15       59.34      4.24 o 
   2  -4  13      136.32      145.60      6.25 o 
   3  -4  13       22.49       30.50      3.91 o 
   4  -4  13       28.59       29.12      4.04 o 
   5  -4  13       17.79       21.79      4.16 o 
  -5  -3  13      627.69      634.44     17.37 o 
  -4  -3  13       10.64        8.16      3.10 o 
  -3  -3  13      144.25      131.60      4.27 o 
  -2  -3  13      256.69      251.02      5.33 o 
  -1  -3  13       53.46       52.25      2.52 o 
   0  -3  13        0.04       -0.81      1.25 o 
   1  -3  13      179.12      184.69      5.52 o 
   2  -3  13       10.43        7.54      2.32 o 
   3  -3  13      555.81      526.70     11.91 o 
   4  -3  13      294.41      287.32      9.27 o 
   5  -3  13        0.65        1.63      2.65 o 
  -6  -2  13        6.70        1.54      7.04 o 
  -5  -2  13      127.28      122.13      8.41 o 
  -4  -2  13      111.92      115.14      4.84 o 
  -3  -2  13      584.75      611.61      8.87 o 
  -2  -2  13        4.02        2.05      1.27 o 
  -1  -2  13      375.20      382.20      6.04 o 
   0  -2  13       75.08       83.34      3.09 o 
   1  -2  13      241.29      228.68      5.80 o 
   2  -2  13     1780.68     1731.81     21.70 o 
   3  -2  13        1.74        2.11      2.03 o 
   4  -2  13      274.16      284.73      8.95 o 
   5  -2  13       28.09       37.16      9.18 o 
  -6  -1  13        0.17        1.93      3.61 o 
  -5  -1  13        6.00        3.98      3.32 o 
  -4  -1  13       12.66       15.53      2.10 o 
  -3  -1  13      839.33      853.55     10.60 o 
  -2  -1  13     1262.96     1294.37     12.88 o 
  -1  -1  13       24.91       25.09      2.20 o 
   0  -1  13       19.01       31.33      2.01 o 
   1  -1  13      326.05      303.65      5.31 o 
   2  -1  13       59.73       58.29      2.74 o 
   3  -1  13      994.36      929.73     17.95 o 
   4  -1  13       12.41       10.59      4.46 o 
   5  -1  13      151.77      158.98     14.45 o 
   6  -1  13        7.09       11.46      8.35 o 
  -6   0  13      107.85      100.60      9.58 o 
  -5   0  13      310.21      317.88     12.60 o 
  -4   0  13      167.06      173.14      5.79 o 
  -3   0  13       64.14       64.71      3.44 o 
  -2   0  13     1541.83     1556.18     14.50 o 
  -1   0  13      190.98      170.98      4.58 o 
   0   0  13      148.08      168.42      3.87 o 
   1   0  13      525.43      506.55     11.16 o 
   2   0  13     1137.06     1087.51     11.46 o 
   3   0  13      191.17      186.30      6.20 o 
   4   0  13       68.82       82.33      5.15 o 
   5   0  13      153.19      166.42      9.72 o 
   6   0  13      371.82      406.57     19.35 o 
  -6   1  13       22.36       18.27      5.04 o 
  -5   1  13       10.92       15.48      2.86 o 
  -4   1  13       49.60       47.02      3.63 o 
  -3   1  13        3.30        1.66      1.82 o 
  -2   1  13      118.23      144.20      4.25 o 
  -1   1  13      530.71      471.12      8.76 o 
   0   1  13       26.21       33.95      2.12 o 
   1   1  13      149.27      138.45      4.12 o 
   2   1  13        0.60        0.30      1.09 o 
   3   1  13       19.36       24.56      3.51 o 
   4   1  13        0.65        2.08      1.70 o 
   5   1  13       61.84       76.88      5.80 o 
   6   1  13      352.11      378.21     21.67 o 
  -6   2  13      228.47      212.65     16.15 o 
  -5   2  13       99.85      104.91      5.46 o 
  -4   2  13       10.79       15.91      2.59 o 
  -3   2  13      958.62      940.08     13.44 o 
  -2   2  13      263.47      279.67      7.69 o 
  -1   2  13      247.36      215.41      5.37 o 
   0   2  13      153.98      145.82      3.48 o 
   1   2  13       20.37       22.47      4.35 o 
   2   2  13       69.02       74.00      3.06 o 
   3   2  13      271.54      253.69      5.51 o 
   4   2  13      623.89      612.99     18.30 o 
   5   2  13       68.91       63.34      5.94 o 
   6   2  13        0.98       -0.87      2.99 o 
  -5   3  13       22.36       23.78      3.99 o 
  -4   3  13       67.29       69.41      5.80 o 
  -3   3  13      431.78      374.84      9.70 o 
  -2   3  13       48.91       53.57      3.97 o 
  -1   3  13      134.40      124.73      6.44 o 
   0   3  13       67.38       63.00      2.38 o 
   1   3  13       38.16       41.99      2.55 o 
   2   3  13       55.48       62.10      3.41 o 
   3   3  13      369.93      372.67      6.70 o 
   4   3  13       22.12       23.87      3.49 o 
   5   3  13      161.01      155.18      7.47 o 
   6   3  13        3.32        0.76      3.23 o 
  -5   4  13        0.60        1.36      2.69 o 
  -4   4  13       17.97       18.87      3.82 o 
  -3   4  13      315.20      325.13      9.44 o 
  -2   4  13      292.50      231.58      8.92 o 
  -1   4  13      158.64      162.22      6.01 o 
   0   4  13      143.51      159.64      8.37 o 
   1   4  13        6.19        7.02      1.56 o 
   2   4  13        8.64        5.45      1.68 o 
   3   4  13       61.41       64.55      3.13 o 
   4   4  13      372.17      369.61     10.30 o 
   5   4  13      205.51      212.71     12.99 o 
  -5   5  13      171.46      157.69      9.85 o 
  -4   5  13       56.72       51.51      6.02 o 
  -3   5  13      437.30      400.82     12.21 o 
  -2   5  13        5.20        3.97      2.02 o 
  -1   5  13        0.73        2.95      1.83 o 
   0   5  13       49.65       59.03      4.97 o 
   1   5  13        0.07        3.73      2.11 o 
   2   5  13        1.74        1.21      1.68 o 
   3   5  13      103.38      100.46      6.78 o 
   4   5  13       29.58       33.06      4.98 o 
   5   5  13        9.95        9.66      4.04 o 
  -5   6  13        5.89        7.61      4.30 o 
  -4   6  13       16.58       18.09      4.63 o 
  -3   6  13       10.41        0.79      2.83 o 
  -2   6  13      206.63      181.30      8.13 o 
  -1   6  13       20.16       20.49      3.10 o 
   0   6  13       24.36       23.84      3.95 o 
   1   6  13      212.13      203.85      8.24 o 
   2   6  13        0.77        2.20      1.82 o 
   3   6  13       40.45       42.16      9.59 o 
   4   6  13        0.42       -1.03      2.88 o 
   5   6  13        0.64        3.65      3.75 o 
  -4   7  13       22.55       15.82      4.79 o 
  -3   7  13      111.56       99.09      7.73 o 
  -2   7  13        9.70        7.64      3.36 o 
  -1   7  13       39.07       44.84      4.93 o 
   0   7  13        1.71        0.87      2.08 o 
   1   7  13       25.75       35.83      5.31 o 
   2   7  13       81.92       73.63      4.78 o 
   3   7  13      126.35      131.01      8.13 o 
   4   7  13      102.87       97.75     10.13 o 
  -4   8  13        3.29        0.66      5.32 o 
  -3   8  13      269.50      267.91     12.24 o 
  -2   8  13      170.12      149.07      9.33 o 
  -1   8  13      197.39      182.35     13.03 o 
   0   8  13      164.38      162.66     12.18 o 
   1   8  13       27.26       34.39      6.62 o 
   2   8  13       31.05       42.65      8.72 o 
   3   8  13      153.23      170.25     14.98 o 
   4   8  13       31.20       31.37      8.44 o 
  -3   9  13        2.74        4.64      4.69 o 
  -2   9  13      124.49      135.54     28.02 o 
  -1   9  13      205.15      211.85     10.95 o 
   0   9  13      309.62      313.71     17.34 o 
   1   9  13       10.01        8.28      5.21 o 
   2   9  13       69.31       87.15     11.59 o 
   3   9  13        4.14        7.54      5.77 o 
  -2  10  13      394.73      385.39     29.55 o 
  -1  10  13        5.86       10.24      4.43 o 
   0  10  13       34.71       33.15      5.88 o 
   2  10  13        9.99       14.85      7.51 o 
  -1  -9  14       52.71       62.08      7.28 o 
   0  -9  14        0.58        4.09      3.89 o 
   1  -9  14       33.44       31.27      5.85 o 
  -3  -8  14      125.67      149.61     15.47 o 
  -2  -8  14        4.74        2.33      4.46 o 
  -1  -8  14       62.32       69.00      7.01 o 
   0  -8  14      142.30      139.04     15.20 o 
   1  -8  14      129.91      128.98      9.28 o 
   2  -8  14       36.29       33.96      6.14 o 
  -4  -7  14      279.24      324.38     20.42 o 
  -3  -7  14        9.40       19.31      7.28 o 
  -2  -7  14      163.33      155.73      8.86 o 
  -1  -7  14      141.21      141.23      8.78 o 
   0  -7  14       49.37       55.66      6.17 o 
   1  -7  14        7.28        1.50      3.27 o 
   2  -7  14      234.14      209.08     10.80 o 
   3  -7  14        3.28        2.01      2.76 o 
  -4  -6  14      123.32      123.52     13.31 o 
  -3  -6  14       34.36       29.39      7.57 o 
  -2  -6  14       72.95       65.15      7.81 o 
  -1  -6  14        9.21        6.23      3.14 o 
   0  -6  14        3.17        5.24      2.88 o 
   1  -6  14       42.29       49.61      5.86 o 
   2  -6  14      261.67      257.96      9.17 o 
   3  -6  14       42.90       43.14      4.92 o 
   4  -6  14       59.09       51.33      5.53 o 
  -5  -5  14        0.18        1.08      3.00 o 
  -4  -5  14        0.70        0.89      2.82 o 
  -3  -5  14       73.71       65.59      4.82 o 
  -2  -5  14      200.33      181.17     22.13 o 
  -1  -5  14      158.26      160.02      9.00 o 
   0  -5  14        7.85        4.56      2.71 o 
   1  -5  14        8.16        6.28      2.47 o 
   2  -5  14       76.01       80.14      6.08 o 
   3  -5  14       17.23       14.05      3.29 o 
   4  -5  14      150.04      153.03      7.95 o 
  -5  -4  14      196.52      202.28      8.44 o 
  -4  -4  14      116.55      127.20     11.84 o 
  -3  -4  14       45.77       41.85      2.93 o 
  -2  -4  14        2.23        0.92      1.91 o 
  -1  -4  14     1322.25     1231.26     18.16 o 
   0  -4  14       31.72       25.72      4.04 o 
   1  -4  14       54.26       60.37      4.47 o 
   2  -4  14        2.06        4.50      2.12 o 
   3  -4  14       71.06       64.85      5.12 o 
   4  -4  14      234.80      234.93     11.37 o 
   5  -4  14      184.10      185.45      8.71 o 
  -5  -3  14      106.00      110.79      8.45 o 
  -4  -3  14       45.67       42.29      4.20 o 
  -3  -3  14       18.73       25.57      2.49 o 
  -2  -3  14       60.05       54.80      2.94 o 
  -1  -3  14       64.01       57.77      4.03 o 
   0  -3  14      173.77      165.23      6.19 o 
   1  -3  14       88.70       95.50      4.52 o 
   2  -3  14       20.10       20.39      4.40 o 
   3  -3  14       12.03       10.79      2.83 o 
   4  -3  14       94.07       99.25      6.17 o 
   5  -3  14        2.80        1.51      2.76 o 
  -5  -2  14      198.25      190.05      9.91 o 
  -4  -2  14       75.28       82.02      4.51 o 
  -3  -2  14        4.53        6.86      1.76 o 
  -2  -2  14      466.07      436.53      7.16 o 
  -1  -2  14      512.53      468.70      8.02 o 
   0  -2  14       45.98       42.69      2.34 o 
   1  -2  14       18.12       18.56      2.36 o 
   2  -2  14      328.09      322.03      8.74 o 
   3  -2  14       15.78       18.99      4.09 o 
   4  -2  14       22.18       14.22      3.23 o 
   5  -2  14      444.06      428.50     15.58 o 
  -5  -1  14       31.70       25.51     11.52 o 
  -4  -1  14      452.82      439.96     11.01 o 
  -3  -1  14      460.65      475.44      7.88 o 
  -2  -1  14      806.99      791.86      9.87 o 
  -1  -1  14       87.69       97.15      3.81 o 
   0  -1  14        3.69        4.28      1.24 o 
   1  -1  14        2.56        3.33      1.21 o 
   2  -1  14      157.96      153.59      5.15 o 
   3  -1  14      196.44      190.97      6.93 o 
   4  -1  14      163.24      153.82      6.81 o 
   5  -1  14       62.41       83.04     12.17 o 
  -5   0  14      370.67      388.64     28.71 o 
  -4   0  14      128.10      141.13      5.47 o 
  -3   0  14      177.19      181.78      6.56 o 
  -2   0  14      113.39      113.69      3.74 o 
  -1   0  14      494.77      496.57      8.16 o 
   0   0  14       26.42       21.64      1.86 o 
   1   0  14     1418.74     1400.27     13.32 o 
   2   0  14       11.53       13.79      2.38 o 
   3   0  14        0.90       -0.52      1.26 o 
   4   0  14       75.38       67.68      4.88 o 
   5   0  14      225.62      243.78     11.71 o 
   6   0  14      139.64      189.34     16.67 o 
  -5   1  14      151.58      134.36      8.31 o 
  -4   1  14      104.37       97.44      4.93 o 
  -3   1  14      312.63      315.38      7.58 o 
  -2   1  14      480.67      482.27     10.29 o 
  -1   1  14       69.14       74.78      3.37 o 
   0   1  14      136.74      123.21      3.49 o 
   1   1  14      128.38      122.03      4.11 o 
   2   1  14       85.63       79.89      3.21 o 
   3   1  14       53.14       62.94      3.79 o 
   4   1  14       95.04       85.25      6.17 o 
   5   1  14      221.26      200.90     14.65 o 
   6   1  14        0.09        1.21      3.92 o 
  -5   2  14       28.19       36.23      3.87 o 
  -4   2  14      145.03      141.24      5.78 o 
  -3   2  14       22.65       24.27      2.78 o 
  -2   2  14       92.28      102.46      7.09 o 
  -1   2  14      343.60      314.56      8.01 o 
   0   2  14      235.36      230.78      4.54 o 
   1   2  14      280.45      265.91      6.09 o 
   2   2  14       57.72       58.75      4.08 o 
   3   2  14      291.44      268.66      6.62 o 
   4   2  14        7.92        2.80      2.33 o 
   5   2  14       39.45       37.94      6.24 o 
   6   2  14       10.31        8.56      4.63 o 
  -5   3  14        2.00        2.40      2.31 o 
  -4   3  14       98.01       85.59      4.89 o 
  -3   3  14        0.01        1.27      1.88 o 
  -2   3  14        0.11        0.73      1.68 o 
  -1   3  14      248.47      236.10      7.09 o 
   0   3  14        6.23        3.31      1.42 o 
   1   3  14      138.81      138.69      6.03 o 
   2   3  14       10.27        5.88      1.69 o 
   3   3  14       16.48       11.75      1.94 o 
   4   3  14       84.63       87.56      5.55 o 
   5   3  14       56.73       43.12      7.18 o 
  -5   4  14        0.09        0.60      2.90 o 
  -4   4  14       16.54       16.02      3.40 o 
  -3   4  14      638.72      576.69     12.83 o 
  -2   4  14       55.92       82.15      4.98 o 
  -1   4  14      282.51      269.13     15.65 o 
   0   4  14      209.00      216.09      6.81 o 
   1   4  14       25.90       27.83      2.58 o 
   2   4  14      211.32      191.48      5.23 o 
   3   4  14       77.10       64.54      3.70 o 
   4   4  14      147.56      143.38      6.90 o 
   5   4  14        0.78        3.55      2.86 o 
  -5   5  14        5.28        0.44      3.61 o 
  -4   5  14       76.08       73.75      8.22 o 
  -3   5  14       33.82       42.80      4.92 o 
  -2   5  14      315.04      248.57      8.25 o 
  -1   5  14      146.49      116.72      5.73 o 
   0   5  14      351.16      334.33     10.66 o 
   1   5  14     1021.75     1023.57     19.11 o 
   2   5  14      175.97      169.58      5.85 o 
   3   5  14        0.83        0.55      2.65 o 
   4   5  14        3.28        8.88      3.55 o 
   5   5  14      129.81      138.70      9.39 o 
  -4   6  14       13.23        7.69      6.08 o 
  -3   6  14       42.34       32.84      4.34 o 
  -2   6  14      142.85      157.87      6.95 o 
  -1   6  14       39.39       29.93      3.62 o 
   0   6  14      712.41      687.88     16.39 o 
   1   6  14       73.91       62.69      6.05 o 
   2   6  14      187.23      173.30      7.59 o 
   3   6  14       17.25       29.94      9.19 o 
   4   6  14       91.75       98.42      7.76 o 
   5   6  14       22.19       29.58      5.90 o 
  -4   7  14       56.33       61.96      7.26 o 
  -3   7  14        1.73        2.22      3.33 o 
  -2   7  14       10.72       14.71     10.85 o 
  -1   7  14        3.65        4.39      3.07 o 
   0   7  14        0.87        1.38      2.50 o 
   1   7  14       59.87       50.71      5.11 o 
   2   7  14      124.90      122.61      5.91 o 
   3   7  14        3.12       -1.13      4.03 o 
   4   7  14       28.64       20.89      5.21 o 
  -3   8  14        0.01        2.62      3.71 o 
  -2   8  14       10.60        3.17      3.27 o 
  -1   8  14        1.37        0.36      2.94 o 
   0   8  14      326.95      294.11     17.49 o 
   1   8  14       82.67       80.25      8.87 o 
   2   8  14       27.06       25.96      7.72 o 
   3   8  14       23.34       20.03      6.98 o 
   4   8  14       12.38       16.18      6.82 o 
  -2   9  14       23.95       25.30      5.41 o 
  -1   9  14        1.34        1.15      3.33 o 
   0   9  14       23.31       18.14      7.51 o 
   1   9  14        0.49        1.46      4.51 o 
   2   9  14      120.99      127.86     14.08 o 
   3   9  14        0.19       -2.54      4.67 o 
  -1  10  14       42.80       39.68      6.29 o 
   0  10  14        1.12        0.63      3.48 o 
   2  10  14      226.15      258.64     18.93 o 
  -2  -8  15       73.82       90.91      8.05 o 
  -1  -8  15       59.10       59.07      6.88 o 
   0  -8  15      262.13      251.72     23.30 o 
   1  -8  15       33.10       37.51      8.31 o 
   2  -8  15       40.65       40.60      6.68 o 
  -3  -7  15      105.51      102.93     12.57 o 
  -2  -7  15       43.87       43.08      7.37 o 
  -1  -7  15       19.02       17.56      4.39 o 
   0  -7  15       72.12       76.16      7.21 o 
   1  -7  15      188.43      165.98      9.72 o 
   2  -7  15       24.45       21.92      4.02 o 
   3  -7  15       21.16       19.63      7.29 o 
  -4  -6  15        7.15       15.85      7.00 o 
  -3  -6  15        2.47        5.28      5.46 o 
  -2  -6  15        5.58        8.33      3.58 o 
  -1  -6  15      154.27      146.78      8.56 o 
   0  -6  15       40.03       45.22      5.73 o 
   1  -6  15       29.61       34.32      5.34 o 
   2  -6  15       58.63       54.13      5.16 o 
   3  -6  15        2.57        1.59      2.62 o 
   4  -6  15        4.15        4.18      3.29 o 
  -4  -5  15        2.84       -1.72      4.54 o 
  -3  -5  15        5.73        4.99      2.51 o 
  -2  -5  15      348.70      350.79      9.82 o 
  -1  -5  15      219.82      214.77      9.63 o 
   0  -5  15        0.03        4.15      2.96 o 
   1  -5  15        0.24        1.65      2.02 o 
   2  -5  15      114.32       99.06      6.48 o 
   3  -5  15       88.57       89.69      6.82 o 
   4  -5  15       92.03       88.86      6.58 o 
  -5  -4  15        8.89       10.32      3.47 o 
  -4  -4  15       65.33       67.42      5.29 o 
  -3  -4  15       64.99       66.23      4.79 o 
  -2  -4  15      262.10      237.76      7.91 o 
  -1  -4  15        9.36        7.60      2.47 o 
   0  -4  15        7.63        2.01      2.00 o 
   1  -4  15      115.48      118.17      6.60 o 
   2  -4  15      185.64      188.40      8.45 o 
   3  -4  15       63.68       61.29      6.03 o 
   4  -4  15       12.20        5.73      3.00 o 
   5  -4  15       17.85       29.57      4.93 o 
  -5  -3  15       10.94        9.98      5.12 o 
  -4  -3  15      181.54      188.63      7.45 o 
  -3  -3  15       52.82       52.80      3.23 o 
  -2  -3  15      106.57      114.85      3.97 o 
  -1  -3  15      214.49      224.90      7.37 o 
   0  -3  15       77.20       88.96      6.90 o 
   1  -3  15      563.77      532.23      9.99 o 
   2  -3  15        0.56        1.45      2.03 o 
   3  -3  15      283.12      281.48      9.18 o 
   4  -3  15       15.90       24.64      3.93 o 
   5  -3  15        0.60        1.84      2.86 o 
  -5  -2  15        2.05        1.57      3.11 o 
  -4  -2  15       93.68       93.72      4.79 o 
  -3  -2  15      469.48      466.24     11.29 o 
  -2  -2  15      157.30      153.19      7.48 o 
  -1  -2  15      346.52      332.63      6.97 o 
   0  -2  15       96.45       97.37      4.24 o 
   1  -2  15        9.00        3.64      1.69 o 
   2  -2  15       11.56       12.71      2.74 o 
   3  -2  15      104.64      102.26      7.27 o 
   4  -2  15      147.60      148.70      7.10 o 
   5  -2  15        0.43        0.37      3.38 o 
  -5  -1  15        3.04        3.01      3.39 o 
  -4  -1  15       64.43       53.98      3.88 o 
  -3  -1  15      475.13      469.52      8.04 o 
  -2  -1  15      193.55      191.46      4.92 o 
  -1  -1  15       16.53       19.36      2.25 o 
   0  -1  15      201.59      217.82      4.83 o 
   1  -1  15       76.56       73.17      3.80 o 
   2  -1  15       38.34       37.75      3.25 o 
   3  -1  15       93.63       93.63      5.41 o 
   4  -1  15        1.19       -1.96      2.05 o 
   5  -1  15      258.37      304.50     18.21 o 
  -5   0  15       69.52       91.19     13.18 o 
  -4   0  15       13.39       11.16      2.66 o 
  -3   0  15        6.08        7.68      2.07 o 
  -2   0  15     1096.23     1104.66     13.65 o 
  -1   0  15      129.17      128.33      5.09 o 
   0   0  15      430.30      447.20      6.91 o 
   1   0  15     1527.74     1519.58     14.42 o 
   2   0  15      200.87      194.12      5.36 o 
   3   0  15       10.37       10.53      2.26 o 
   4   0  15       29.11       33.14      4.07 o 
   5   0  15       43.43       32.20      5.67 o 
  -5   1  15       43.83       42.17      4.42 o 
  -4   1  15       30.16       29.52      3.31 o 
  -3   1  15      212.37      207.98      7.54 o 
  -2   1  15       32.08       31.48      3.33 o 
  -1   1  15      414.38      432.35     10.40 o 
   0   1  15     1048.40     1033.93     10.99 o 
   1   1  15      134.45      132.15      4.44 o 
   2   1  15      877.62      837.60     10.34 o 
   3   1  15      239.93      233.64      5.59 o 
   4   1  15        0.27        0.29      4.21 o 
   5   1  15       32.12       25.31      5.25 o 
  -5   2  15      369.98      377.90      9.91 o 
  -4   2  15       13.49       14.49      2.80 o 
  -3   2  15      232.73      239.33      8.04 o 
  -2   2  15      139.61      124.02      5.56 o 
  -1   2  15       14.89       21.22      2.83 o 
   0   2  15        2.66        2.23      1.19 o 
   1   2  15     2088.42     2049.01     19.53 o 
   2   2  15      223.58      227.11      5.27 o 
   3   2  15       80.22       79.57      3.62 o 
   4   2  15        0.12       -0.30      2.16 o 
   5   2  15       24.04       28.87      5.82 o 
  -5   3  15       49.60       54.31      4.68 o 
  -4   3  15       69.74       65.59      4.55 o 
  -3   3  15        5.40        5.15      2.44 o 
  -2   3  15       23.87       23.50      3.16 o 
  -1   3  15       17.57       19.78      2.91 o 
   0   3  15      132.96      117.58      9.69 o 
   1   3  15      842.30      854.21     13.33 o 
   2   3  15      382.27      388.13      7.68 o 
   3   3  15       88.16       86.50      3.74 o 
   4   3  15       29.56       32.48      4.08 o 
   5   3  15      127.97      141.02     12.53 o 
  -5   4  15        6.65       13.50      4.67 o 
  -4   4  15      452.25      441.33     12.11 o 
  -3   4  15       20.98       22.44      3.52 o 
  -2   4  15        0.04        3.65      2.00 o 
  -1   4  15        0.01       -0.49      1.47 o 
   0   4  15       53.83       55.52      7.00 o 
   1   4  15      158.86      135.56      6.86 o 
   2   4  15     1026.33     1020.97     13.06 o 
   3   4  15      116.94      107.14      4.74 o 
   4   4  15      124.87      133.64      6.91 o 
   5   4  15       37.88       34.14      4.82 o 
  -4   5  15      258.42      233.96      9.19 o 
  -3   5  15       76.54       73.67      5.47 o 
  -2   5  15       17.59       13.53      2.89 o 
  -1   5  15       64.05       54.97      4.43 o 
   0   5  15      262.64      272.03      8.18 o 
   1   5  15      106.82       99.91      6.33 o 
   2   5  15       68.45       71.14      4.28 o 
   3   5  15        0.77        1.22      3.58 o 
   4   5  15       40.67       45.55      6.37 o 
   5   5  15        0.37       -1.54      3.63 o 
  -4   6  15      247.56      263.49     12.41 o 
  -3   6  15      321.05      286.28      9.94 o 
  -2   6  15        2.41        0.69      2.07 o 
  -1   6  15      150.23      130.99      9.89 o 
   0   6  15       83.16       84.65      5.19 o 
   1   6  15      118.90      113.60      6.90 o 
   2   6  15       83.63       87.76      6.08 o 
   3   6  15      189.73      178.67      8.99 o 
   4   6  15       21.17       18.43      5.19 o 
  -4   7  15      174.74      204.47     11.34 o 
  -3   7  15        4.99        5.51      3.63 o 
  -2   7  15        4.68        1.20      2.75 o 
  -1   7  15       35.85       38.54      4.33 o 
   0   7  15      356.69      324.78      9.74 o 
   1   7  15        0.03        1.23      2.55 o 
   2   7  15       11.53       14.13      5.03 o 
   3   7  15       41.74       30.44      7.77 o 
   4   7  15        4.99        1.28      5.85 o 
  -3   8  15      107.24      112.31      9.01 o 
  -2   8  15        1.58        3.25      5.32 o 
  -1   8  15        0.20        0.37      3.05 o 
   0   8  15      107.23       94.49      7.53 o 
   1   8  15       56.81       44.03      5.40 o 
   2   8  15        4.95        6.13      5.46 o 
   3   8  15        7.34        7.62      5.85 o 
  -2   9  15        3.82        1.26      3.61 o 
  -1   9  15        2.05        3.82      3.43 o 
   0   9  15       23.47       16.97      5.96 o 
   1   9  15      189.74      186.57     13.64 o 
   2   9  15       29.35       29.91      8.54 o 
   0  10  15        7.92        7.03      4.53 o 
  -2  -8  16       15.70       24.47      6.63 o 
  -1  -8  16       80.41       68.05      8.08 o 
   0  -8  16      112.39      129.18      9.56 o 
   1  -8  16       10.73        7.42      4.25 o 
  -3  -7  16      222.81      217.76     17.13 o 
  -2  -7  16       86.40      112.36     11.59 o 
  -1  -7  16        1.31       -0.18      3.02 o 
   0  -7  16        1.51        3.00      3.62 o 
   1  -7  16      325.67      343.32     13.83 o 
   2  -7  16      184.78      192.70      8.86 o 
  -3  -6  16       37.95       19.21      7.36 o 
  -2  -6  16      101.10       92.57     15.39 o 
  -1  -6  16      329.50      332.90     12.70 o 
   0  -6  16       55.42       47.80      7.07 o 
   1  -6  16      257.47      264.21     11.68 o 
   2  -6  16       12.00        8.49      3.85 o 
   3  -6  16        2.86        2.45      3.01 o 
  -4  -5  16        2.82        5.36      5.98 o 
  -3  -5  16      180.11      179.07      9.30 o 
  -2  -5  16      195.84      164.80      7.17 o 
  -1  -5  16        3.10        8.75      3.54 o 
   0  -5  16       31.51       25.06      4.63 o 
   1  -5  16       82.62       80.80      6.65 o 
   2  -5  16       17.08       23.57      5.29 o 
   3  -5  16      118.04      106.00      6.77 o 
   4  -5  16       76.45       78.67      6.41 o 
  -4  -4  16       19.53       21.01      7.05 o 
  -3  -4  16       24.02       19.87      3.47 o 
  -2  -4  16       67.84       63.50      4.76 o 
  -1  -4  16      147.39      139.43      6.47 o 
   0  -4  16        7.51        1.58      2.02 o 
   1  -4  16      527.79      509.24     12.02 o 
   2  -4  16       79.19       68.80      5.26 o 
   3  -4  16      187.23      189.83     13.43 o 
   4  -4  16       48.23       44.73      6.54 o 
  -5  -3  16       76.37       81.92      7.73 o 
  -4  -3  16        9.15        5.20      2.81 o 
  -3  -3  16       26.87       33.16      3.22 o 
  -2  -3  16       44.76       42.78      5.65 o 
  -1  -3  16        2.98        1.71      2.04 o 
   0  -3  16      205.90      165.80      6.62 o 
   1  -3  16      393.20      352.95      8.33 o 
   2  -3  16       65.79       66.88      5.00 o 
   3  -3  16      193.90      193.15      7.85 o 
   4  -3  16       24.98       21.82      6.38 o 
   5  -3  16       43.90       47.99      8.61 o 
  -5  -2  16      184.73      179.14     10.00 o 
  -4  -2  16      271.31      272.09      7.68 o 
  -3  -2  16       22.93       36.17      3.30 o 
  -2  -2  16      376.94      380.98     11.19 o 
  -1  -2  16        8.87        3.65      1.98 o 
   0  -2  16      117.75      123.96      5.06 o 
   1  -2  16       61.59       56.58      3.68 o 
   2  -2  16      140.51      128.15      5.26 o 
   3  -2  16      277.01      274.31     14.30 o 
   4  -2  16       72.09       62.12      5.60 o 
   5  -2  16       75.62       79.13      8.16 o 
  -5  -1  16        3.70        4.49      3.66 o 
  -4  -1  16        6.45        2.80      2.06 o 
  -3  -1  16       71.61       73.66      4.23 o 
  -2  -1  16       55.30       56.63      3.12 o 
  -1  -1  16      149.99      171.48      5.20 o 
   0  -1  16       46.00       53.65      4.17 o 
   1  -1  16       24.41       26.77      2.78 o 
   2  -1  16       13.15       12.75      2.39 o 
   3  -1  16       20.58       22.25      3.51 o 
   4  -1  16       39.30       50.65      4.87 o 
   5  -1  16        0.08        0.31      3.62 o 
  -5   0  16        9.21        7.60      3.99 o 
  -4   0  16        9.97        9.09      2.49 o 
  -3   0  16      371.90      378.20      8.60 o 
  -2   0  16        5.19        9.84      2.37 o 
  -1   0  16       19.65       21.38      2.42 o 
   0   0  16       14.30       11.28      1.74 o 
   1   0  16      256.25      254.47      5.47 o 
   2   0  16       14.77       11.97      2.46 o 
   3   0  16      314.71      308.64      7.77 o 
   4   0  16       37.72       41.74      4.43 o 
   5   0  16      156.33      176.42     10.52 o 
  -5   1  16      102.46       94.09      5.57 o 
  -4   1  16      222.90      222.83      7.19 o 
  -3   1  16      496.76      490.29     11.42 o 
  -2   1  16       85.11       98.65      6.88 o 
  -1   1  16      376.42      367.39      9.09 o 
   0   1  16        1.79        3.32      1.34 o 
   1   1  16       20.48       21.89      2.11 o 
   2   1  16      247.74      231.87      6.82 o 
   3   1  16       87.00       79.75      3.93 o 
   4   1  16        1.29        1.33      2.91 o 
   5   1  16       10.13       12.16      4.50 o 
  -5   2  16       59.43       65.47      5.48 o 
  -4   2  16       65.95       68.68      4.68 o 
  -3   2  16       19.51       18.17      5.26 o 
  -2   2  16      161.29      175.48      8.40 o 
  -1   2  16       16.72       20.76      2.90 o 
   0   2  16     3632.61     3534.44     35.27 o 
   1   2  16        0.05        3.27      1.56 o 
   2   2  16        9.74        8.92      2.24 o 
   3   2  16       15.45       15.70      2.21 o 
   4   2  16       55.07       59.34      5.93 o 
   5   2  16       97.19      124.55      9.25 o 
  -5   3  16        1.28        0.62      2.42 o 
  -4   3  16      174.28      189.76      8.09 o 
  -3   3  16       18.23       21.91      3.43 o 
  -2   3  16      196.40      199.23      8.01 o 
  -1   3  16      213.28      181.95      6.73 o 
   0   3  16      468.63      461.66     10.40 o 
   1   3  16     1881.65     1938.82     21.46 o 
   2   3  16        4.89        7.03      1.96 o 
   3   3  16       34.39       20.58      2.44 o 
   4   3  16      209.55      218.98      8.32 o 
   5   3  16        8.95        6.53      3.33 o 
  -5   4  16        0.74        2.24      3.78 o 
  -4   4  16       66.91       69.49      5.74 o 
  -3   4  16       44.23       46.95      5.38 o 
  -2   4  16       17.77        9.55      2.70 o 
  -1   4  16      238.59      229.65      7.76 o 
   0   4  16      499.79      459.29     10.57 o 
   1   4  16      315.33      276.32     25.52 o 
   2   4  16       40.31       52.15      3.43 o 
   3   4  16       94.02       81.03      5.17 o 
   4   4  16       21.25       13.67      3.34 o 
   5   4  16       29.38       32.20      4.75 o 
  -4   5  16       13.91       17.17      3.77 o 
  -3   5  16       18.03       17.66      3.63 o 
  -2   5  16      171.17      168.36      7.26 o 
  -1   5  16      126.08      111.83      6.91 o 
   0   5  16       26.28       27.58      3.49 o 
   1   5  16        9.50        9.79      3.13 o 
   2   5  16       35.31       32.27      6.42 o 
   3   5  16       32.16       24.05      4.46 o 
   4   5  16      264.44      245.14     11.05 o 
   5   5  16       17.27       17.47      4.84 o 
  -4   6  16       62.97       51.75      6.98 o 
  -3   6  16       69.04       78.31      6.04 o 
  -2   6  16      268.48      261.30      9.25 o 
  -1   6  16       23.29       21.01      3.54 o 
   0   6  16        7.05        5.79      2.44 o 
   1   6  16       16.46       16.20      7.81 o 
   2   6  16      145.55      125.32      7.24 o 
   3   6  16        1.61        1.77      4.23 o 
   4   6  16      341.89      330.18     19.24 o 
  -3   7  16        7.92        4.48      3.66 o 
  -2   7  16        0.47       -1.50      2.26 o 
  -1   7  16      151.51      130.14      6.96 o 
   0   7  16      323.22      302.98     18.09 o 
   1   7  16        1.94        2.44      2.89 o 
   3   7  16        0.81       10.13      6.00 o 
   4   7  16        0.34       -4.39      4.77 o 
  -3   8  16        5.89        5.55      4.05 o 
  -2   8  16        0.79       -0.17      3.22 o 
  -1   8  16      119.16      117.74      9.86 o 
   0   8  16        9.22        7.30      2.86 o 
   1   8  16       63.21       51.25     11.67 o 
   2   8  16        0.06       -0.51      5.00 o 
   3   8  16       58.38       49.71     10.21 o 
  -2   9  16       12.38       16.45      4.90 o 
  -1   9  16        1.19        0.36      3.81 o 
   0   9  16       10.12       10.70      4.74 o 
   1   9  16        1.40       -3.90      4.51 o 
   2   9  16       14.55       28.24      8.59 o 
   0  -8  17        3.63        1.48      3.70 o 
  -2  -7  17       13.15       18.36      4.88 o 
  -1  -7  17        1.71        2.38      3.33 o 
   0  -7  17       46.70       46.17      6.50 o 
   1  -7  17       75.69       61.02      7.28 o 
   2  -7  17        0.41        3.41      2.79 o 
  -3  -6  17      146.89      124.19     13.08 o 
  -2  -6  17      128.19      128.87      8.76 o 
  -1  -6  17      284.33      284.78     12.12 o 
   0  -6  17       59.70       65.46      9.21 o 
   1  -6  17        5.22        5.17      3.79 o 
   2  -6  17        6.80        7.21      3.11 o 
   3  -6  17        2.31        0.81      2.79 o 
  -4  -5  17      263.61      302.01     18.80 o 
  -3  -5  17       58.76       62.56      5.29 o 
  -2  -5  17        0.16        1.92      2.55 o 
  -1  -5  17       94.92       93.61     12.81 o 
   0  -5  17      437.77      399.09     13.90 o 
   1  -5  17      157.95      162.90      7.86 o 
   2  -5  17       10.50       12.32      3.31 o 
   3  -5  17       99.67      106.24      8.90 o 
  -4  -4  17        0.07        4.44      5.72 o 
  -3  -4  17       11.46       13.75      3.36 o 
  -2  -4  17      127.88      115.11      8.13 o 
  -1  -4  17        8.94        0.32      2.18 o 
   0  -4  17      182.42      188.94      7.99 o 
   1  -4  17        0.04        1.04      2.12 o 
   2  -4  17        4.38        7.40      2.91 o 
   3  -4  17        0.71        5.89      2.94 o 
   4  -4  17       83.40       68.56     12.57 o 
  -4  -3  17       57.77       64.18      6.31 o 
  -3  -3  17      111.04      108.26      8.60 o 
  -2  -3  17      154.37      160.18      6.75 o 
  -1  -3  17        0.28        3.66      2.20 o 
   0  -3  17       65.26       49.49      4.37 o 
   1  -3  17       29.05       29.49      3.26 o 
   2  -3  17       63.67       61.20      5.00 o 
   3  -3  17      109.13      120.50      6.83 o 
   4  -3  17       38.65       36.15      4.93 o 
  -5  -2  17        0.31        1.38      3.81 o 
  -4  -2  17        0.75        1.37      2.20 o 
  -3  -2  17       62.48       64.90      4.17 o 
  -2  -2  17       30.95       27.19      2.85 o 
  -1  -2  17       94.60       88.33      5.20 o 
   0  -2  17       72.36       85.69      7.91 o 
   1  -2  17      553.96      515.24     10.04 o 
   2  -2  17       83.41       91.43      4.87 o 
   3  -2  17       63.78       58.20     10.17 o 
   4  -2  17       35.77       34.47      4.63 o 
   5  -2  17       16.59       18.25      5.36 o 
  -5  -1  17        5.70        4.58      3.79 o 
  -4  -1  17       24.52       25.60      3.39 o 
  -3  -1  17        4.90        5.34      2.15 o 
  -2  -1  17        2.15        3.26      1.77 o 
  -1  -1  17       30.33       33.89      2.91 o 
   0  -1  17      713.89      703.47     11.20 o 
   1  -1  17      106.15       94.11      8.80 o 
   2  -1  17     1310.23     1277.04     16.74 o 
   3  -1  17        2.00        1.53      2.30 o 
   4  -1  17       40.16       44.45      5.56 o 
   5  -1  17      109.18      114.20      9.46 o 
  -5   0  17       36.07       33.08      5.99 o 
  -4   0  17       34.64       39.53      4.47 o 
  -3   0  17      212.31      204.74      6.54 o 
  -2   0  17      167.85      162.71      9.33 o 
  -1   0  17      163.61      150.02      6.17 o 
   0   0  17       10.97       10.16      1.70 o 
   1   0  17        9.48       10.11      2.14 o 
   2   0  17      690.81      646.55     11.11 o 
   3   0  17       33.72       28.31      3.65 o 
   4   0  17      204.64      221.00      8.49 o 
   5   0  17        7.29        0.95      3.65 o 
  -5   1  17        4.21        2.60      2.76 o 
  -4   1  17        7.42        9.90      2.71 o 
  -3   1  17        0.68        0.52      1.86 o 
  -2   1  17        5.00        6.24      2.31 o 
  -1   1  17       30.96       32.45      3.47 o 
   0   1  17       92.18       85.98      3.45 o 
   1   1  17       60.60       62.30      3.10 o 
   2   1  17       44.37       53.73      3.99 o 
   3   1  17       15.42       14.83      2.59 o 
   4   1  17        3.53        8.96      3.73 o 
   5   1  17       83.92       82.11      8.26 o 
  -5   2  17        0.08       -0.22      2.48 o 
  -4   2  17      104.73      116.52      6.72 o 
  -3   2  17      126.32      113.57      6.26 o 
  -2   2  17        4.04        4.95      2.91 o 
  -1   2  17      729.07      718.10     13.62 o 
   0   2  17      832.40      857.40     14.66 o 
   1   2  17        0.83        2.44      1.77 o 
   2   2  17       12.33       11.76      2.04 o 
   3   2  17        5.35        8.53      2.08 o 
   4   2  17       44.15       44.58      5.94 o 
   5   2  17      210.44      226.59     11.77 o 
  -4   3  17       15.43       15.75      3.67 o 
  -3   3  17       12.24       22.20      5.38 o 
  -2   3  17        5.96        7.00      3.14 o 
  -1   3  17      227.95      223.39      9.50 o 
   0   3  17        5.21        4.87      2.33 o 
   1   3  17      231.68      237.30      9.50 o 
   2   3  17        0.58        0.06      1.69 o 
   3   3  17       15.01       19.41      2.48 o 
   4   3  17       28.93       31.67      4.22 o 
   5   3  17       60.39       63.19      9.99 o 
  -4   4  17       19.59       20.26      6.37 o 
  -3   4  17       13.30       10.65      5.76 o 
  -2   4  17       71.47       69.20      5.13 o 
  -1   4  17      247.95      250.71     16.55 o 
   0   4  17      511.13      496.83     15.75 o 
   1   4  17        4.02       -0.11      2.10 o 
   2   4  17       61.12       58.70      5.40 o 
   3   4  17       86.30       90.74      8.23 o 
   4   4  17       54.23       58.74      5.31 o 
  -4   5  17        0.99        0.92      2.80 o 
  -3   5  17       50.42       53.39      5.27 o 
  -2   5  17      104.34      100.12      8.19 o 
  -1   5  17       21.87       29.98      3.90 o 
   0   5  17      149.28      154.28      6.70 o 
   1   5  17       52.50       51.55      5.24 o 
   2   5  17      404.10      391.31     12.22 o 
   3   5  17       10.37        8.08      5.51 o 
   4   5  17      212.51      222.55     19.79 o 
  -4   6  17      115.89      115.43      9.45 o 
  -3   6  17       11.23        8.65      3.25 o 
  -2   6  17        1.95        2.72      2.32 o 
  -1   6  17      282.83      255.85      9.05 o 
   0   6  17       19.89       21.38      4.88 o 
   1   6  17      503.07      489.24     14.35 o 
   2   6  17       30.12       28.05      4.50 o 
   3   6  17      465.69      472.19     22.11 o 
   4   6  17       18.60       15.18      7.08 o 
  -3   7  17       33.90       46.74      8.40 o 
  -2   7  17        0.25        1.91      2.64 o 
  -1   7  17      371.70      342.72     10.73 o 
   0   7  17        1.02        0.87      2.33 o 
   1   7  17       89.79       72.86      6.48 o 
   3   7  17       19.00        9.26      6.05 o 
  -2   8  17       54.19       39.72      6.20 o 
  -1   8  17        0.30        0.66      2.75 o 
   0   8  17      118.83      111.28      6.80 o 
   1   8  17        6.80        6.77      3.64 o 
   2   8  17      137.69      174.46     16.08 o 
   3   8  17       80.54       83.77     12.29 o 
  -1   9  17      305.39      304.09     13.57 o 
   0   9  17       21.25       26.60      5.39 o 
   1   9  17       19.44       22.83      7.28 o 
  -1  -7  18       28.30       17.11      6.34 o 
   0  -7  18      334.53      356.00     14.56 o 
   1  -7  18        5.62        0.77      3.99 o 
  -2  -6  18       36.10       33.22      5.72 o 
  -1  -6  18       55.21       47.25      7.21 o 
   0  -6  18       21.91       19.05      6.12 o 
   1  -6  18       12.73       13.01      4.49 o 
   2  -6  18        1.89        3.88      3.18 o 
  -3  -5  18       49.04       47.59      6.23 o 
  -2  -5  18       22.10       23.61      3.96 o 
  -1  -5  18        1.36        1.96      3.21 o 
   0  -5  18       45.72       42.28      6.62 o 
   1  -5  18      239.81      241.80     11.72 o 
   2  -5  18      136.19      141.32      7.78 o 
   3  -5  18      125.70      133.57     14.46 o 
  -3  -4  18       50.39       55.28      5.01 o 
  -2  -4  18      314.58      303.52      9.71 o 
  -1  -4  18      101.57       94.06      5.90 o 
   0  -4  18      169.44      170.56      9.47 o 
   1  -4  18      258.99      244.85      8.78 o 
   2  -4  18        0.20        0.63      2.47 o 
   3  -4  18      117.20      121.89     10.35 o 
   4  -4  18      131.24      149.80      8.47 o 
  -3  -3  18       41.91       49.52      4.74 o 
  -2  -3  18       42.47       54.99      4.83 o 
  -1  -3  18       94.71       88.90      5.58 o 
   0  -3  18       32.95       32.99      4.14 o 
   1  -3  18       10.28        8.26      2.67 o 
   2  -3  18      254.20      269.04      9.22 o 
   3  -3  18      124.51      146.89      7.66 o 
   4  -3  18        1.14        0.08      2.79 o 
  -4  -2  18       30.33       33.53      3.80 o 
  -3  -2  18       81.83       74.74      4.58 o 
  -2  -2  18       20.23       22.20      3.52 o 
  -1  -2  18       32.21       45.65      4.25 o 
   0  -2  18      417.92      394.01     10.44 o 
   1  -2  18       95.36       88.52      4.71 o 
   2  -2  18      111.15      126.27      7.27 o 
   3  -2  18        6.64        3.94      2.71 o 
   4  -2  18        5.89        3.82      3.92 o 
  -4  -1  18       69.57       73.18      5.83 o 
  -3  -1  18       31.68       32.01      3.34 o 
  -2  -1  18        8.38        7.39      2.49 o 
  -1  -1  18        9.85        5.99      2.47 o 
   0  -1  18      244.32      223.02      6.46 o 
   1  -1  18      197.47      173.93      5.92 o 
   2  -1  18      108.81      112.20      6.27 o 
   3  -1  18        6.27        3.48      2.56 o 
   4  -1  18        6.58        3.85      2.86 o 
  -4   0  18      144.97      146.91      6.35 o 
  -3   0  18       71.36       69.93      5.09 o 
  -2   0  18      123.28      114.51      5.93 o 
  -1   0  18      399.25      402.77     10.87 o 
   0   0  18       33.42       41.48      4.99 o 
   1   0  18       68.67       59.51      3.79 o 
   2   0  18       64.73       73.45      4.31 o 
   3   0  18       83.53       90.06      5.39 o 
   4   0  18       77.12       87.05      6.16 o 
  -4   1  18       27.30       30.60      3.78 o 
  -3   1  18        0.07        0.70      2.15 o 
  -2   1  18      128.59      134.87      6.42 o 
  -1   1  18      437.83      424.72     10.45 o 
   0   1  18      107.53      100.83      5.21 o 
   1   1  18      111.45      117.55      4.15 o 
   2   1  18       95.93       93.51      5.29 o 
   3   1  18       72.77       67.15      4.34 o 
   4   1  18        2.88        1.21      4.16 o 
   5   1  18       26.64       33.39      6.24 o 
  -4   2  18        2.88        2.10      2.67 o 
  -3   2  18      148.74      163.90      7.31 o 
  -2   2  18        3.98        0.68      1.97 o 
  -1   2  18        3.10        6.41      2.54 o 
   0   2  18        1.87        7.35      2.15 o 
   1   2  18       13.38       11.21      1.99 o 
   2   2  18      131.46      123.95      4.47 o 
   3   2  18       31.10       32.85      3.44 o 
   4   2  18      243.94      239.94     11.17 o 
  -4   3  18      292.60      293.12     12.57 o 
  -3   3  18       32.24       43.08      4.74 o 
  -2   3  18        0.32        3.49      2.35 o 
  -1   3  18       58.26       54.50      4.47 o 
   0   3  18        2.19       -0.57      1.82 o 
   1   3  18        0.06        2.09      1.88 o 
   2   3  18      508.99      505.33      9.58 o 
   3   3  18       32.58       28.90      2.93 o 
   4   3  18       35.04       40.89      4.74 o 
  -4   4  18        4.90        0.44      2.69 o 
  -3   4  18       53.52       62.59      5.51 o 
  -2   4  18      102.73      114.20      9.75 o 
  -1   4  18      791.40      780.15     15.26 o 
   0   4  18      262.33      247.67     10.28 o 
   1   4  18       10.11       17.16      5.59 o 
   2   4  18      404.68      383.04     12.30 o 
   3   4  18      316.68      316.50      9.48 o 
   4   4  18       92.28      108.06     13.37 o 
  -4   5  18      142.07      177.14     13.28 o 
  -3   5  18       16.49       19.64      3.87 o 
  -2   5  18       70.69       73.54      5.69 o 
  -1   5  18       69.19       61.40      5.06 o 
   0   5  18      419.41      403.64     11.12 o 
   1   5  18      100.46       91.78      6.86 o 
   2   5  18        2.38       -0.27      2.73 o 
   3   5  18      888.19      957.20     31.27 o 
   4   5  18       15.19       14.36      5.73 o 
  -3   6  18        4.34        9.04      3.24 o 
  -2   6  18       75.95       73.24      6.59 o 
  -1   6  18      128.72      130.84      7.03 o 
   0   6  18      103.68       96.85      6.11 o 
   1   6  18       28.02       37.44      8.53 o 
   2   6  18      148.33      151.24      8.30 o 
   3   6  18       21.87       21.98      7.10 o 
  -2   7  18       14.62        5.57      3.04 o 
  -1   7  18        5.13        7.81      3.09 o 
   0   7  18        5.52        6.14      2.92 o 
   1   7  18       24.50       29.90      5.22 o 
   3   7  18      255.88      236.81     17.06 o 
  -2   8  18       68.59       59.07      7.24 o 
  -1   8  18        0.09        2.78      2.82 o 
   0   8  18        0.24        0.77      2.55 o 
   1   8  18      249.82      238.33     13.30 o 
   2   8  18      152.16      157.12     15.85 o 
  -2  -6  19       33.12       37.24      7.05 o 
  -1  -6  19        0.07       -4.33      4.30 o 
   0  -6  19      252.57      251.29     12.21 o 
   1  -6  19        7.97        9.77      4.35 o 
   2  -6  19      154.48      166.38      8.86 o 
  -3  -5  19       19.20       22.26      4.45 o 
  -2  -5  19       13.59        4.46      3.00 o 
  -1  -5  19       47.73       39.96      6.05 o 
   0  -5  19      237.41      242.81     11.49 o 
   1  -5  19        4.95        4.78      3.66 o 
   2  -5  19      260.28      300.21     11.05 o 
  -3  -4  19      164.67      167.56      8.01 o 
  -2  -4  19      224.20      237.91      8.95 o 
  -1  -4  19       78.04       75.17      5.69 o 
   0  -4  19        2.52        1.45      2.62 o 
   1  -4  19       50.58       56.42      5.17 o 
   2  -4  19       42.93       38.90      4.85 o 
   3  -4  19      231.65      220.69      9.54 o 
  -3  -3  19       45.91       43.10      5.86 o 
  -2  -3  19       17.56       20.26      3.78 o 
  -1  -3  19      242.78      226.77      8.50 o 
   0  -3  19      581.06      580.64     13.50 o 
   1  -3  19       26.24       44.62      4.07 o 
   2  -3  19       92.19       99.54      6.43 o 
   3  -3  19      109.54      112.65      7.16 o 
   4  -3  19        9.55       14.40      5.21 o 
  -4  -2  19       15.28       18.75      3.44 o 
  -3  -2  19       25.27       28.95      5.49 o 
  -2  -2  19       11.18       11.87      3.99 o 
  -1  -2  19      147.30      156.33      6.97 o 
   0  -2  19       18.04       19.15      3.44 o 
   1  -2  19       72.67       67.14      6.24 o 
   2  -2  19        0.01        1.43      2.08 o 
   3  -2  19       42.88       54.38      8.73 o 
   4  -2  19       22.16       19.32      4.20 o 
  -4  -1  19       61.52       62.35      4.76 o 
  -3  -1  19      103.99      119.15      6.51 o 
  -2  -1  19        2.55        5.67      2.53 o 
  -1  -1  19        0.32       -1.08      2.70 o 
   0  -1  19        4.78        5.36      2.42 o 
   1  -1  19       50.97       48.84      3.82 o 
   2  -1  19       74.97       96.05      8.65 o 
   3  -1  19      104.49       95.17      6.14 o 
   4  -1  19       16.58       18.65      4.26 o 
  -4   0  19       52.29       56.68      4.66 o 
  -3   0  19       35.13       43.69      4.63 o 
  -2   0  19       13.95       16.38      3.17 o 
  -1   0  19      115.47      125.77      6.13 o 
   0   0  19      114.87      122.17      5.01 o 
   1   0  19      162.22      168.07      6.70 o 
   2   0  19      135.86      131.97      5.61 o 
   3   0  19      258.78      258.45      7.78 o 
   4   0  19        3.52        3.53      2.94 o 
  -4   1  19       68.32       71.97      5.92 o 
  -3   1  19       49.00       50.92      4.86 o 
  -2   1  19        3.96        6.42      2.52 o 
  -1   1  19      215.90      209.74      7.62 o 
   0   1  19        0.13       -0.97      1.72 o 
   1   1  19      387.08      389.68      8.46 o 
   2   1  19        6.34        3.26      1.93 o 
   3   1  19       23.34       28.27      3.40 o 
   4   1  19      473.72      486.48     16.20 o 
  -4   2  19      180.98      191.50      8.53 o 
  -3   2  19      379.81      377.03     14.77 o 
  -2   2  19        0.05        2.08      2.17 o 
  -1   2  19       57.60       55.95      4.67 o 
   0   2  19       47.67       46.56      4.18 o 
   1   2  19      334.07      339.16     11.75 o 
   2   2  19        7.91       10.65      2.16 o 
   3   2  19      322.88      341.04      8.59 o 
   4   2  19       57.33       46.30      6.27 o 
  -4   3  19       14.64       14.73      3.95 o 
  -3   3  19       43.16       48.85      5.11 o 
  -2   3  19       40.95       31.85      4.14 o 
  -1   3  19        0.10        0.31      1.98 o 
   0   3  19      112.83      109.88      5.93 o 
   1   3  19      252.30      256.32      8.32 o 
   2   3  19        2.42        1.37      2.84 o 
   3   3  19        3.93        4.87      2.07 o 
   4   3  19      123.68      140.67      9.47 o 
  -4   4  19       70.14       72.13      6.96 o 
  -3   4  19       67.21       71.38      5.93 o 
  -2   4  19      127.58      117.06      7.36 o 
  -1   4  19      334.48      319.52     14.96 o 
   0   4  19        4.36        1.91      3.64 o 
   1   4  19       23.99       18.23      3.25 o 
   2   4  19      108.27      106.89     13.02 o 
   3   4  19      228.59      223.76     14.75 o 
   4   4  19      150.84      167.79      9.90 o 
  -3   5  19        4.66        2.28      2.77 o 
  -2   5  19       69.71       75.61      5.87 o 
  -1   5  19        0.40       -2.61      2.02 o 
   0   5  19       17.24       12.72      3.77 o 
   1   5  19       10.98       10.44      4.05 o 
   2   5  19       35.86       42.81      5.37 o 
   3   5  19       17.25        5.85      5.72 o 
  -3   6  19       15.31       12.91      4.06 o 
  -2   6  19      314.39      285.42     10.43 o 
  -1   6  19      214.06      203.83      8.57 o 
   0   6  19        6.55        5.04      2.72 o 
   1   6  19       45.68       36.21      5.40 o 
   2   6  19        7.13        7.24      3.51 o 
   3   6  19      264.14      280.00     17.90 o 
  -2   7  19      110.43      121.47      8.59 o 
  -1   7  19        3.58        7.86      3.08 o 
   0   7  19        0.51        1.35      2.62 o 
   1   7  19       19.29       21.75      4.87 o 
  -1   8  19      104.54      108.15      7.92 o 
   0   8  19      174.28      181.68      9.79 o 
   1   8  19       77.59       75.61     10.79 o 
  -1  -6  20       16.34       18.40      5.38 o 
   0  -6  20      137.88      128.61     18.83 o 
  -2  -5  20       19.72       17.53      4.22 o 
  -1  -5  20      128.62      133.66      9.35 o 
   0  -5  20       96.22       86.69      8.05 o 
   1  -5  20        0.01       -0.27      3.67 o 
   2  -5  20       67.98       78.17      6.61 o 
  -3  -4  20        0.06        3.60      4.30 o 
  -2  -4  20       69.47       83.06      6.23 o 
  -1  -4  20        0.17        0.62      2.55 o 
   0  -4  20        0.84        1.92      2.80 o 
   1  -4  20       38.88       40.47      4.86 o 
   2  -4  20      102.60      109.48      7.13 o 
   3  -4  20      266.97      279.03     10.85 o 
  -3  -3  20        2.79        0.00      3.74 o 
  -2  -3  20        7.67        7.13      3.14 o 
  -1  -3  20       64.98       67.13      5.57 o 
   0  -3  20       53.60       55.22      5.21 o 
   1  -3  20       95.59      107.73      5.73 o 
   2  -3  20       72.71       79.22      6.06 o 
   3  -3  20       22.40       24.56      4.44 o 
  -3  -2  20      202.73      216.14     10.94 o 
  -2  -2  20      158.28      168.25      9.67 o 
  -1  -2  20       36.15       40.53      4.57 o 
   0  -2  20      227.64      236.51      8.73 o 
   1  -2  20        3.52       -0.43      1.98 o 
   2  -2  20       79.07       81.61      5.16 o 
   3  -2  20      108.07      108.65      6.99 o 
  -4  -1  20       17.59       21.20      3.54 o 
  -3  -1  20       11.54        9.95      3.20 o 
  -2  -1  20       88.13       84.85      7.39 o 
  -1  -1  20       97.97       90.21      7.42 o 
   0  -1  20       23.10       24.97      3.71 o 
   1  -1  20      223.31      251.41      8.20 o 
   2  -1  20      239.43      232.55      7.98 o 
   3  -1  20        2.51        1.97      2.45 o 
   4  -1  20        0.22        2.52      3.21 o 
  -4   0  20       64.68       63.04      5.68 o 
  -3   0  20        5.41        3.14      2.78 o 
  -2   0  20       38.92       45.87      4.52 o 
  -1   0  20      139.77      152.85      9.04 o 
   0   0  20       77.92       75.88      6.90 o 
   1   0  20       75.14       81.17      5.01 o 
   2   0  20        4.61        2.51      2.16 o 
   3   0  20       18.05       11.51      2.84 o 
   4   0  20        6.98        4.86      4.17 o 
  -4   1  20      361.42      397.54     15.02 o 
  -3   1  20       15.71       21.06      3.86 o 
  -2   1  20       49.87       48.31      4.74 o 
  -1   1  20      191.20      185.75      7.42 o 
   0   1  20       28.38       26.18      3.75 o 
   1   1  20      169.50      173.36      9.27 o 
   2   1  20       11.89       10.38      2.51 o 
   3   1  20        3.32        2.79      2.39 o 
   4   1  20        2.73        1.00      3.81 o 
  -4   2  20      134.20      152.98      9.28 o 
  -3   2  20       34.38       38.17      6.11 o 
  -2   2  20       24.18       25.19      3.90 o 
  -1   2  20      184.62      187.53      9.36 o 
   0   2  20      133.02      142.77      7.61 o 
   1   2  20      138.57      143.85      6.85 o 
   2   2  20       81.52       97.05     20.97 o 
   3   2  20        2.54        1.51      2.24 o 
   4   2  20       68.25       80.72     14.74 o 
  -3   3  20      152.75      180.22      9.53 o 
  -2   3  20       34.55       28.73      5.35 o 
  -1   3  20       21.22       20.68      3.52 o 
   0   3  20      168.34      152.44      6.98 o 
   1   3  20       61.53       67.10      6.15 o 
   2   3  20        8.74        9.55      2.99 o 
   3   3  20       44.31       45.50      6.76 o 
   4   3  20        6.76        7.45      4.29 o 
  -3   4  20        0.84        1.38      2.82 o 
  -2   4  20       47.86       54.30      8.29 o 
  -1   4  20      230.14      230.89     32.67 o 
   0   4  20       68.34       65.91      5.49 o 
   1   4  20       34.77       43.22      4.40 o 
   2   4  20      152.74      161.40      8.93 o 
   3   4  20        0.02        1.26      4.87 o 
  -3   5  20        0.05       -0.82      2.77 o 
  -2   5  20       31.73       33.41      4.57 o 
  -1   5  20      147.10      154.31      7.73 o 
   0   5  20      378.29      385.17     11.13 o 
   2   5  20       46.28       33.24      6.13 o 
   3   5  20        3.03       -0.08      4.87 o 
  -2   6  20      280.02      281.75     10.49 o 
  -1   6  20      367.69      373.06     11.67 o 
   0   6  20       80.28       76.20      5.83 o 
   1   6  20        7.58        9.02      3.04 o 
   2   6  20       87.52       91.70      7.46 o 
  -1   7  20       39.62       38.52      5.05 o 
   0   7  20      222.28      228.82      9.34 o 
   1   7  20       12.20       13.64      3.60 o 
   2   7  20      162.33      180.49     16.39 o 
  -1  -5  21       49.02       72.70     28.67 o 
   0  -5  21       17.59       12.94      4.74 o 
   1  -5  21       47.81       54.00      7.38 o 
  -2  -4  21        2.86        1.38      3.17 o 
  -1  -4  21      134.56      129.14      7.51 o 
   0  -4  21       10.98       15.54      3.84 o 
   1  -4  21       24.93       26.48      5.69 o 
   2  -4  21      168.39      184.14      8.92 o 
  -3  -3  21        0.52        2.45      3.88 o 
  -2  -3  21       74.56      109.10      8.70 o 
  -1  -3  21      359.16      369.33     11.34 o 
   0  -3  21       64.94       69.33      5.88 o 
   1  -3  21      267.79      281.09      8.67 o 
   2  -3  21       27.82       37.05      5.47 o 
  -3  -2  21      141.94      135.95      9.51 o 
  -2  -2  21       37.97       46.17     15.40 o 
  -1  -2  21       27.53       19.17      4.68 o 
   0  -2  21       71.02       73.36      5.80 o 
   1  -2  21      125.10      132.96      6.90 o 
   2  -2  21      263.91      251.41     10.38 o 
   3  -2  21      217.32      241.63      9.72 o 
  -3  -1  21       14.83       17.06      4.87 o 
  -2  -1  21      107.72      111.18      8.54 o 
  -1  -1  21      386.62      412.20     14.78 o 
   0  -1  21      142.48      155.40      9.39 o 
   1  -1  21      141.45      151.98      6.25 o 
   2  -1  21       40.29       41.96      4.05 o 
   3  -1  21        1.21        1.61      2.60 o 
  -3   0  21       48.08       49.82      5.15 o 
  -2   0  21       60.85       62.04      6.90 o 
  -1   0  21      121.99      104.22      8.21 o 
   0   0  21       15.30       23.99      7.94 o 
   1   0  21        5.38        6.80      2.35 o 
   2   0  21       25.51       24.50      3.45 o 
   3   0  21       42.65       42.79      4.23 o 
  -3   1  21        1.06        0.40      2.74 o 
  -2   1  21       28.60       34.25      6.88 o 
  -1   1  21        1.06        0.70      2.18 o 
   0   1  21       54.79       51.36      6.24 o 
   1   1  21      245.96      246.93     12.66 o 
   2   1  21       26.87       24.34      3.29 o 
   3   1  21        0.05       -1.69      2.24 o 
  -3   2  21        3.72        4.29      3.15 o 
  -2   2  21       65.52       67.83      5.61 o 
  -1   2  21       34.83       38.61      4.38 o 
   0   2  21       72.18       68.44      5.20 o 
   1   2  21      284.29      306.90     12.27 o 
   2   2  21       70.29       50.68     21.56 o 
   3   2  21        5.93        7.05      3.46 o 
  -3   3  21       16.34       21.38      4.27 o 
  -2   3  21       46.86       52.77      5.23 o 
  -1   3  21       24.86       22.82      3.87 o 
   0   3  21      140.07      155.60     17.95 o 
   1   3  21       16.39       11.98      4.45 o 
   2   3  21        8.08        4.32      3.24 o 
   3   3  21      190.97      185.39     13.72 o 
  -3   4  21       10.53       11.13      3.75 o 
  -2   4  21       96.69      104.65      6.92 o 
  -1   4  21        1.85        1.40      2.81 o 
   0   4  21       75.79       80.37      5.85 o 
   1   4  21       74.78       79.95      9.46 o 
   2   4  21       60.28       66.95      7.73 o 
  -2   5  21       32.60       29.86      4.57 o 
  -1   5  21        0.17       -0.21      2.64 o 
   0   5  21       29.20       31.56      4.28 o 
   1   5  21       12.44       10.29      5.98 o 
   2   5  21        0.27       -4.48      2.99 o 
  -1   6  21        1.13        0.10      2.84 o 
   0   6  21       86.87       79.33      6.64 o 
   1   6  21       11.19        8.63      3.19 o 
   2   6  21      183.88      159.87     10.08 o 
   0   7  21       11.03        9.67      3.52 o 
  -1  -4  22      131.05      146.25      8.23 o 
   0  -4  22      215.24      227.97     31.07 o 
   1  -4  22       28.25       25.07      5.59 o 
  -2  -3  22      173.19      199.57     21.56 o 
  -1  -3  22        4.82        8.13      4.10 o 
   0  -3  22        1.29        1.26      3.05 o 
   1  -3  22        0.70        3.43      2.91 o 
   2  -3  22       14.04        9.29      3.85 o 
  -2  -2  22        6.79       10.23      4.46 o 
  -1  -2  22       47.36       50.64      6.69 o 
   0  -2  22       11.90        9.69      3.78 o 
   1  -2  22       74.17       84.19      8.27 o 
   2  -2  22      229.27      226.79      9.37 o 
  -3  -1  22       22.40       18.80      6.00 o 
  -2  -1  22      311.84      330.02     13.93 o 
  -1  -1  22       15.26       17.35      4.96 o 
   0  -1  22        4.72        2.73      3.31 o 
   1  -1  22       52.35       63.45      4.71 o 
   2  -1  22        0.33        3.91      2.70 o 
   3  -1  22        9.06        8.41      3.32 o 
  -3   0  22       99.98       97.32      9.61 o 
  -2   0  22       74.98       63.08      7.32 o 
  -1   0  22        0.29        3.44      3.24 o 
   0   0  22        1.39       -1.55      3.06 o 
   1   0  22       20.92       22.73      5.76 o 
   2   0  22      155.92      177.98      6.92 o 
   3   0  22        0.41        3.64      2.67 o 
  -3   1  22       17.35       14.08      3.82 o 
  -2   1  22      135.56      146.13      7.64 o 
  -1   1  22       11.18        3.15      3.46 o 
   0   1  22      104.82      101.51      8.22 o 
   1   1  22      108.67      125.10      8.99 o 
   2   1  22        1.63        5.94      3.61 o 
   3   1  22        5.67        8.98      3.11 o 
  -3   2  22        7.98       10.59      3.72 o 
  -2   2  22      158.66      164.28      8.06 o 
  -1   2  22       14.13        9.22      3.06 o 
   0   2  22       32.08       35.36      5.79 o 
   1   2  22        1.48        8.13      3.79 o 
   2   2  22       17.29        7.49      8.72 o 
   3   2  22        1.23        6.34      5.01 o 
  -2   3  22      478.66      512.58     13.88 o 
  -1   3  22       18.71       22.45      3.90 o 
   0   3  22      201.68      222.01     12.31 o 
   1   3  22        0.62       -0.82      2.39 o 
   2   3  22        0.03        3.19      3.43 o 
  -2   4  22       63.51       55.24      5.73 o 
  -1   4  22      438.77      460.82     12.91 o 
   0   4  22       74.45       74.29      5.79 o 
   1   4  22       51.63       56.54      5.21 o 
   2   4  22        6.93       12.21      3.56 o 
  -1   5  22       45.11       40.28      6.77 o 
   0   5  22       64.84       54.44      6.91 o 
   1   5  22       13.32        9.48      3.26 o 
   2   5  22      184.12      210.57      9.08 o 
   0   6  22       27.51       30.94      6.11 o 
   1   6  22        0.10        5.26      3.12 o 
   0  -3  23       10.27       16.46      4.35 o 
  -1  -2  23        2.78        1.59      3.96 o 
   0  -2  23        6.02        4.36      3.95 o 
   1  -2  23       73.86       71.76      5.30 o 
  -2  -1  23      115.58      110.89      9.23 o 
  -1  -1  23       43.37       42.81      6.56 o 
   0  -1  23      414.39      463.19     16.58 o 
   1  -1  23       43.05       49.97      6.80 o 
   2  -1  23       22.33       31.50      4.18 o 
  -2   0  23        4.50        2.28      3.96 o 
  -1   0  23        2.76        4.76      3.87 o 
   0   0  23       48.44       47.70      6.83 o 
   1   0  23      505.49      541.51     17.65 o 
   2   0  23      176.45      218.38     15.53 o 
  -2   1  23       52.79       57.84      7.42 o 
  -1   1  23       78.56       81.47      8.14 o 
   0   1  23      242.28      286.21     13.01 o 
   1   1  23       63.87       74.33      7.54 o 
   2   1  23       19.07       21.75      5.33 o 
  -2   2  23       84.43       78.16      6.42 o 
  -1   2  23       16.15       19.30      5.13 o 
   0   2  23        5.26        5.21      3.79 o 
   1   2  23       34.02       43.43     12.23 o 
   2   2  23       15.25       30.39      8.28 o 
  -2   3  23        9.45       14.09      3.84 o 
  -1   3  23       67.63       62.90      6.25 o 
   0   3  23      218.67      242.72      9.34 o 
   1   3  23       43.57       37.29     14.06 o 
   2   3  23        0.47       -0.33      3.44 o 
  -1   4  23        2.16        4.96      3.11 o 
   0   4  23      255.45      258.08     14.90 o 
   1   4  23       12.54       11.71      3.39 o 
   0   5  23       83.40       95.43      8.20 o 
   0  -1  24        2.21        8.86      4.76 o 
  -1   0  24        5.23       13.57      5.11 o 
   0   0  24      282.87      343.25     14.48 o 
   1   0  24      130.02      132.56      9.95 o 
  -1   1  24        0.28        6.18      4.16 o 
   0   1  24      106.55      131.85     10.01 o 
   1   1  24       14.42       14.97      5.01 o 
  -1   2  24       89.68       95.86      8.73 o 
   0   2  24       55.42       48.23      7.00 o 
   1   2  24      204.25      253.14     14.34 o 
   0   3  24       39.99       34.90      6.01 o 
                                                 
